# Supplementary material for: Fine particulate matter 2.5 exerted its toxicological effect by regulating a new layer, long non-coding RNA
Source: Sci Rep. 2017 Aug 24;7:9392. doi: 10.1038/s41598-017-09818-6 (PMC5570922; doi:10.1038/s41598-017-09818-6)
Supplement: Supplementary file 2 — supplementary information 2 [file 41598_2017_9818_MOESM2_ESM.xls]

## Sheet: C vs Nanjing
gene_id	locus	log2(fold_change)(NJ/C)	p_value	updown	Annotation	transcript_id	antisense	pre_miRNA
10019	chr12:111843751-111889427	0.820186	0.00445	up	NA	NM_005475_dup1	NA	NA
10026	chr1:77554665-77685132	1.00993	0.02195	up	NA	NM_005482_dup1	NA	NA
10046	chrX:149531550-149682448	-1.41405	0.0239	down	NA	NM_001177465_dup1;NM_001177466_dup1;NM_005491_dup1	NA	NA
100505503	chr15:82821160-82824865	-8.27545	0.00355	down	NA	NM_001199057_dup1	NA	NA
10128	chr2:44113362-44223762	0.798896	0.0092	up	NA	NM_133259_dup1	NA	NA
10138	chr12:42550864-42632154	-1.16307	0.0408	down	NA	NM_001190977_dup1;NM_001190979_dup1;NM_001190980_dup1;NM_005748_dup1	NA	NA
10158	chr1:47649260-47655771	-2.12553	5e-05	down	NA	NM_005764_dup1	NA	NA
10184	chr5:77781037-77944648	0.631392	0.03135	up	NA	NM_005779_dup1	NA	NA
10267	chr2:238768186-238820756	-0.87393	0.03755	down	NA	NM_005855_dup1	NA	NA
10274	chr3:136055998-136471245	0.746383	0.0367	up	NA	NM_005862_dup1	NA	NA
10370	chr6:139693395-139695785	-0.604431	0.031	down	NA	NM_001168388_dup1;NM_001168389_dup1;NM_006079_dup1	NA	NA
10424	chr4:129190391-129209984	-0.822246	0.04855	down	NA	NM_006320_dup1	NA	NA
10472	chr1:244214560-244220778	-0.857492	0.01835	down	NA	NM_006352_dup1;NM_205768_dup1	NA	NA
10501	chr19:4542225-4559771	-1.12161	0.00345	down	NA	NM_032108_dup1	NA	NA
10581	chr11:308106-309410	-0.771761	0.0147	down	NA	NM_006435_dup1	NA	NA
10640	chr14:57669193-57756797	1.1537	0.0393	up	NA	NM_006544_dup1	NA	NA
10746	chr2:128062138-128100770	1.04643	0.039	up	NA	NM_006609_dup1	NA	NA
10769	chr5:57749808-57755913	-0.89916	0.0012	down	NA	NM_006622_dup1	NA	NA
11017	chr2:70121074-70132368	1.00863	0.0356	up	NA	NM_006857_dup1	NA	NA
11022	chr1:151744039-151763010	-1.12076	0.0121	down	NA	NM_001083963_dup1;NM_001083964_dup1;NM_001083965_dup1;NM_006862_dup1	NA	NA
11030	chr8:30239641-30429734	0.91157	0.04725	up	NA	NM_001008710_dup1;NM_001008711_dup1;NM_001008712_dup1;NM_006867_dup1	NA	NA
11067	chr10:45455218-45490172	-1.12478	0.0408	down	NA	NM_007021_dup1	NA	NA
11098	chr11:86511490-86666440	-1.04981	0.00045	down	NA	NM_007173_dup1	NA	NA
11144	chr22:38914953-38966189	-13.7084	0.0426	down	NA	NM_007068_dup1	NA	NA
1116	chr1:203148058-203155922	-1.27562	0.0005	down	NA	NM_001276_dup1	NA	NA
11163	chr12:93771700-93797024	1.3831	0.01145	up	NA	NM_019094_dup1;NM_199040_dup1	NA	NA
1117	chr1:111770280-111786062	#NAME?	0.0044	down	NA	NM_001025197_dup1;NM_001025199_dup1;NM_004000_dup1	NA	NA
11221	chr1:221874761-221915516	-1.01029	0.0012	down	NA	NM_007207_dup1;NM_144728_dup1;NM_144729_dup1	NA	NA
11260	chr12:64798152-64842464	0.680431	0.02775	up	NA	NM_007235_dup1	NA	NA
113763	chr7:149944300-150035245	-0.983716	0.007	down	NA	NM_138434_dup1	NA	NA
114112	chr3:126290621-126373967	-1.27371	0.0149	down	NA	NM_001173513_dup1;NM_052883_dup1	NA	NA
114757	chr17:74523439-74549660	1.05365	0.0122	up	NA	NM_134268_dup1	NA	NA
114902	chr11:119209651-119217383	-1.27174	0.01145	down	NA	NM_015645_dup1	NA	NA
116362	chr1:10057254-10076078	inf	0.0132	up	NA	NM_052960_dup1	NA	NA
116372	chr2:133174146-133429070	-1.04111	0.04415	down	NA	NM_001077427_dup1;NM_144586_dup1	NA	NA
124220	chr16:2880172-2882285	#NAME?	0.02455	down	NA	NM_145252_dup1	NA	NA
1277	chr17:48261456-48279000	-0.636393	0.03835	down	NA	NM_000088_dup1	NA	NA
1295	chr3:99357453-99515158	-1.31112	0.01005	down	NA	NM_001850_dup1;NM_020351_dup1	NA	NA
1298	chr1:40766162-40782939	-1.07422	0.0085	down	NA	NM_001852_dup1	NA	NA
1305	chr10:71561643-71718904	-1.23776	0.01075	down	NA	NM_001130103_dup1;NM_080798_dup1;NM_080800_dup1;NM_080801_dup1;NM_080802_dup1;NM_080805_dup1	NA	NA
1307	chr1:32117847-32169768	0.88323	0.0415	up	NA	NM_001856_dup1	NA	NA
131578	chr3:194075975-194090472	-1.07845	0.00965	down	NA	NM_001135057_dup1;NM_130830_dup1	NA	NA
131601	chr3:127291907-127309568	0.953709	0.00045	up	NA	NM_001136053_dup1;NM_001142646_dup1;NM_016372_dup1	NA	NA
135	chr22:24823529-24890783	-1.25351	0.01835	down	NA	NM_000675_dup1	NA	NA
135112	chr6:126102306-126253176	1.31781	0.02135	up	NA	NM_001122842_dup1;NM_001199619_dup1;NM_001199620_dup1;NM_001199621_dup1;NM_001199622_dup1;NM_181782_dup1	NA	NA
135228	chr6:74405257-74538041	0.633255	0.03845	up	NA	NM_001159587_dup1;NM_001159588_dup1;NM_133493_dup1	NA	NA
1362	chr17:28705941-28796675	0.677268	0.0311	up	NA	NM_001199775_dup1;NM_001304_dup1	NA	NA
1382	chr1:156669397-156675608	-2.07672	0.002	down	NA	NM_001199723_dup1;NM_001878_dup1	NA	NA
140576	chr1:153579366-153585514	-0.549779	0.0453	down	NA	NM_080388_dup1	NA	NA
1412	chr2:219854911-219858127	inf	0.00555	up	NA	NM_005209_dup1;NM_057093_dup1;NM_057094_dup1	NA	NA
1434	chr20:47662837-47713486	0.632658	0.02935	up	NA	NM_001316_dup1	NA	NA
143941	chr11:118398209-118401740	#NAME?	0.03185	down	NA	NM_001080441_dup1	NA	NA
1440	chr17:38171613-38174066	1.15648	0.01845	up	NA	NM_000759_dup1;NM_001178147_dup1;NM_172219_dup1;NM_172220_dup1	NA	NA
144455	chr12:77415025-77459360	0.820824	0.0167	up	NA	NM_203394_dup1	NA	NA
144501	chr12:52562779-52585784	-0.662466	0.0354	down	NA	NM_001081492_dup1;NM_182507_dup1	NA	NA
1462	chr5:82767492-82878122	1.55751	0.0064	up	NA	NM_001126336_dup1;NM_001164097_dup1;NM_001164098_dup1;NM_004385_dup1	NA	NA
1464	chr15:75966662-76005189	-0.721609	0.01935	down	NA	NM_001897_dup1	NA	NA
146664	chr17:74864797-74946471	-0.779359	0.0165	down	NA	NM_001199172_dup1;NM_144677_dup1;NM_198955_dup1	NA	NA
146712	chr17:80901666-81009686	-0.7718	0.04325	down	NA	NM_001009905_dup1	NA	NA
147166	chr17:18602489-18639431	0.972208	0.0211	up	NA	NM_001037330_dup1	NA	NA
147372	chr18:57098170-57364644	-0.7571	0.0082	down	NA	NM_133459_dup1	NA	NA
1474	chr11:65779461-65780976	#NAME?	0.03185	down	NA	NM_001323_dup1	NA	NA
1486	chr1:85018803-85040163	-1.19449	0.0401	down	NA	NM_004388_dup1	NA	NA
150696	chr2:95940200-95957056	-1.47566	0.0342	down	NA	NM_001165977_dup1;NM_001165978_dup1;NM_144707_dup1	NA	NA
151887	chr3:112323406-112359977	-0.78416	0.0061	down	NA	NM_199511_dup1;NM_199512_dup1	NA	NA
1520	chr1:150702671-150738433	0.886307	0.0121	up	NA	NM_001199739_dup1;NM_004079_dup1	NA	NA
152559	chr4:79839093-79860582	1.06782	0.04095	up	NA	NM_001040202_dup1	NA	NA
1543	chr15:75011882-75017877	4.05169	0.0018	up	NA	NM_000499_dup1	NA	NA
1545	chr2:38294745-38303323	2.47747	5e-05	up	NA	NM_000104_dup1	NA	NA
157769	chr8:124780881-124827692	1.1258	0.00915	up	NA	NM_144963_dup1	NA	NA
158219	chr9:15170841-15307358	1.04797	0.0411	up	NA	NM_001168339_dup1;NM_001168340_dup1;NM_001168341_dup1;NM_001168342_dup1;NM_152574_dup1	NA	NA
1612	chr9:90112755-90323549	-0.628217	0.0284	down	NA	NM_004938_dup1	NA	NA
1627	chr5:176883613-176900694	-0.541532	0.046	down	NA	NM_004395_dup1;NM_080881_dup1	NA	NA
162962	chr19:52658124-52674896	-2.20844	0.0432	down	NA	NM_001102657_dup1	NA	NA
168455	chr7:106065908-106410653	0.735318	0.01825	up	NA	NM_175884_dup1	NA	NA
171586	chr18:19230857-19284766	0.851736	0.0389	up	NA	NM_138340_dup1	NA	NA
1728	chr16:69743303-69760533	0.833309	0.00165	up	NA	NM_000903_dup1;NM_001025433_dup1;NM_001025434_dup1	NA	NA
1738	chr7:107531585-107561643	0.869759	0.0237	up	NA	NM_000108_dup1	NA	NA
1741	chrX:69664704-69725340	-0.629864	0.0424	down	NA	NM_001166278_dup1;NM_020730_dup1;NM_021120_dup1	NA	NA
1760	chr19:46272974-46285815	-0.601839	0.04935	down	NA	NM_001081560_dup1;NM_001081562_dup1;NM_001081563_dup1;NM_004409_dup1	NA	NA
1846	chr8:29190578-29208267	-0.57815	0.03435	down	NA	NM_001394_dup1;NM_057158_dup1	NA	NA
1850	chr11:1575280-1587166	2.22527	0.02385	up	NA	NM_004420_dup1	NA	NA
1958	chr5:137801180-137805004	1.7734	0.0139	up	NA	NM_001964_dup1	NA	NA
196528	chr12:46123619-46301819	0.939266	0.02815	up	NA	NM_152641_dup1	NA	NA
1983	chr14:103800492-103811362	0.667229	0.02485	up	NA	NM_001969_dup1;NM_183004_dup1	NA	NA
1999	chr1:201979689-201986316	-0.894165	0.0015	down	NA	NM_001114309_dup1;NM_004433_dup1	NA	NA
201299	chr17:34245083-34257780	#NAME?	5e-05	down	NA	NM_001034836_dup1;NM_001163120_dup1;NM_001163121_dup1;NM_001163122_dup1;NM_001163124_dup1;NM_001163125_dup1;NM_001163130_dup1;NM_145654_dup1	NA	NA
2036	chr20:34700347-34820721	-0.633761	0.04115	down	NA	NM_012156_dup1;NM_177996_dup1	NA	NA
2039	chr8:21911080-21940036	-0.947463	0.0219	down	NA	NM_001114135_dup1;NM_001114136_dup1;NM_001114137_dup1;NM_001114138_dup1;NM_001114139_dup1;NM_001978_dup1	NA	NA
2069	chr4:75230859-75254477	2.53668	0.0001	up	NA	NM_001432_dup1	NA	NA
21	chr16:2325878-2476707	-1.2185	0.01035	down	NA	NM_001089_dup1	NA	NA
219790	chr10:63952952-64028466	-1.64351	0.04805	down	NA	NM_145307_dup1	NA	NA
219855	chr11:124933012-124960412	0.930785	0.00055	up	NA	NM_001145290_dup1;NM_198277_dup1	NA	NA
219970	chr11:58601537-58611997	inf	0.0039	up	NA	NM_145016_dup1	NA	NA
220	chr15:101420008-101456831	0.830891	0.0028	up	NA	NM_000693_dup1	NA	NA
2207	chr1:161185086-161189038	#NAME?	0.0498	down	NA	NM_004106_dup1	NA	NA
221035	chr10:65281122-65384883	0.712783	0.04455	up	NA	NM_001001330_dup1	NA	NA
2246	chr5:141971361-142077635	-1.2454	0.03315	down	NA	NM_000800_dup1;NM_001144892_dup1;NM_001144934_dup1;NM_001144935_dup1;NM_033136_dup1;NM_033137_dup1	NA	NA
2247	chr4:123747862-123844123	1.03802	0.02685	up	NA	NM_002006_dup1	NA	NA
22937	chr3:47455183-47517445	-1.47768	0.03035	down	NA	NM_012235_dup1	NA	NA
23064	chr9:135136826-135230372	0.741986	0.04205	up	NA	NM_015046_dup1	NA	NA
23097	chr6:110931180-111136412	1.04929	0.04985	up	NA	NM_015076_dup1	NA	NA
23231	chr4:25749048-25864610	0.667001	0.04905	up	NA	NM_015187_dup1	NA	NA
23308	chr21:45645515-45660834	0.968401	0.04445	up	NA	NM_015259_dup1	NA	NA
23556	chr18:59711456-59854289	0.840003	0.02435	up	NA	NM_012327_dup1;NM_176787_dup1	NA	NA
23595	chr6:88299784-88377172	1.33696	0.0106	up	NA	NM_001197259_dup1;NM_012381_dup1;NM_181837_dup1	NA	NA
23645	chr19:49375648-49379319	0.788251	0.0046	up	NA	NM_014330_dup1	NA	NA
23657	chr4:138948575-139163503	1.98009	0.00955	up	NA	NM_014331_dup1	NA	NA
23705	chr11:115044344-115375241	1.59245	0.008	up	NA	NM_001098517_dup1;NM_014333_dup1	NA	NA
24138	chr10:91174324-91180759	0.89073	0.03725	up	NA	NM_012420_dup1	NA	NA
253982	chr16:29912146-29917377	0.858844	0.03905	up	NA	NM_181718_dup1	NA	NA
255738	chr1:55505148-55530526	-0.916705	0.00415	down	NA	NM_174936_dup1	NA	NA
2571	chr2:171673199-171717661	1.41292	0.01395	up	NA	NM_000817_dup1;NM_013445_dup1	NA	NA
257397	chrX:30845558-30907511	0.965866	0.04565	up	NA	NM_152787_dup1	NA	NA
25797	chr2:37571752-37600465	1.09004	0.0492	up	NA	NM_012413_dup1	NA	NA
25802	chr1:201864963-201915716	-1.9061	0.01465	down	NA	NM_012134_dup1	NA	NA
25840	chr12:51318533-51326300	-0.922302	0.01705	down	NA	NM_014033_dup1	NA	NA
25858	chr11:64067862-64072239	#NAME?	0.00135	down	NA	NM_001039496_dup1	NA	NA
25890	chr3:100468178-100712334	-1.1466	0.0035	down	NA	NM_015429_dup1	NA	NA
25891	chr11:35453373-35547176	-2.27418	0.0053	down	NA	NM_001001991_dup1;NM_015430_dup1	NA	NA
25976	chr3:156390959-156424559	2.27765	5e-05	up	NA	NM_001184717_dup1;NM_001184718_dup1;NM_015508_dup1	NA	NA
2621	chr13:114523521-114567046	-0.577072	0.03235	down	NA	NM_000820_dup1;NM_001143945_dup1;NM_001143946_dup1	NA	NA
26258	chr15:45879416-45902393	0.850177	0.03515	up	NA	NM_012388_dup1	NA	NA
2634	chr1:89573309-89591799	-0.830223	0.0286	down	NA	NM_004120_dup1	NA	NA
26585	chr15:33009470-33026870	1.30185	0.0042	up	NA	NM_001191322_dup1;NM_001191323_dup1;NM_013372_dup1	NA	NA
266727	chr6:37600283-37665766	-1.38026	0.01555	down	NA	NM_153487_dup1	NA	NA
26960	chr13:35516423-36246874	1.5505	0.01	up	NA	NM_001204197_dup1;NM_015678_dup1	NA	NA
27063	chr10:92671856-92681032	-2.00127	0.0057	down	NA	NM_014391_dup1	NA	NA
27125	chr5:132211070-132299354	0.82371	0.0103	up	NA	NM_014423_dup1	NA	NA
27147	chr7:140218219-140302342	-2.70097	0.0065	down	NA	NM_015689_dup1	NA	NA
27241	chr7:33169151-33645680	0.886981	0.04305	up	NA	NM_001033604_dup1;NM_001033605_dup1;NM_014451_dup1;NM_198428_dup1	NA	NA
2729	chr6:53362138-53409927	0.881897	0.03225	up	NA	NM_001197115_dup1;NM_001498_dup1	NA	NA
2752	chr1:182350838-182361341	-0.542122	0.04845	down	NA	NM_001033044_dup1;NM_001033056_dup1;NM_002065_dup1	NA	NA
280664	chr20:44313289-44337587	#NAME?	0.03535	down	NA	NM_172006_dup1;NM_172131_dup1	NA	NA
2820	chr2:157291964-157442915	0.835847	0.0172	up	NA	NM_000408_dup1;NM_001083112_dup1	NA	NA
285704	chr5:98104998-98132198	-0.649893	0.0223	down	NA	NM_001012761_dup1	NA	NA
2863	chr2:133174146-133429070	-0.7672	0.04925	down	NA	NM_001508_dup1	NA	NA
286826	chr1:226418860-226497198	1.58116	0.0263	up	NA	NM_173083_dup1	NA	NA
28951	chr2:12856997-12882860	-1.44029	0.0142	down	NA	NM_021643_dup1	NA	NA
28962	chr6:108362612-108395941	0.727959	0.02405	up	NA	NM_014028_dup1	NA	NA
2908	chr5:142657495-142815077	0.657793	0.03485	up	NA	NM_000176_dup1;NM_001018074_dup1;NM_001018075_dup1;NM_001018076_dup1;NM_001018077_dup1;NM_001020825_dup1;NM_001024094_dup1;NM_001204258_dup1;NM_001204259_dup1;NM_001204260_dup1;NM_001204261_dup1;NM_001204262_dup1;NM_001204263_dup1;NM_001204264_dup1;NM_001204265_dup1	NA	NA
2920	chr4:74962751-74964997	1.56307	0.0001	up	NA	NM_002089_dup1	NA	NA
2941	chr6:52842745-52860178	-1.52387	0.0327	down	NA	NM_001512_dup1	NA	NA
29960	chr7:2273925-2281833	-0.647809	0.0472	down	NA	NM_013393_dup1	NA	NA
29968	chr9:80912058-80945009	0.594541	0.04755	up	NA	NM_021154_dup1;NM_058179_dup1	NA	NA
302	chr15:60639349-60690185	-0.554287	0.04515	down	NA	NM_001002857_dup1;NM_001002858_dup1;NM_001136015_dup1;NM_004039_dup1	NA	NA
317762	chr14:99947738-100070727	-0.650332	0.04015	down	NA	NM_001144995_dup1	NA	NA
3213	chr17:46626231-46651810	-1.17654	0.03325	down	NA	NM_002146_dup1	NA	NA
3241	chr2:10443039-10567743	0.604142	0.0238	up	NA	NM_002149_dup1;NM_134421_dup1	NA	NA
3290	chr1:209859524-209908295	#NAME?	0.00225	down	NA	NM_001206741_dup1;NM_005525_dup1;NM_181755_dup1	NA	NA
3320	chr14:102547074-102606086	0.631708	0.0269	up	NA	NM_001017963_dup1;NM_005348_dup1	NA	NA
3434	chr10:91152321-91163745	-1.36323	0.00155	down	NA	NM_001548_dup1	NA	NA
3475	chr7:112063198-112117258	0.932453	0.0054	up	NA	NM_001007245_dup1;NM_001197079_dup1;NM_001197080_dup1;NM_001550_dup1	NA	NA
347735	chr1:31882411-31907527	1.01092	0.0164	up	NA	NM_001199037_dup1;NM_001199038_dup1;NM_001199039_dup1;NM_018565_dup1;NM_178865_dup1	NA	NA
348793	chr3:196281058-196294181	-1.07876	0.0266	down	NA	NM_182627_dup1	NA	NA
3488	chr2:217536827-217560272	-2.30855	5e-05	down	NA	NM_000599_dup1	NA	NA
353139	chr1:152670839-152671918	#NAME?	0.0498	down	NA	NM_178428_dup1	NA	NA
3552	chr2:113531491-113542971	3.03342	0.0355	up	NA	NM_000575_dup1	NA	NA
3553	chr2:113587336-113594356	0.925674	0.00475	up	NA	NM_000576_dup1	NA	NA
3569	chr7:22766765-22771621	2.02059	5e-05	up	NA	NM_000600_dup1	NA	NA
3576	chr4:74606222-74609433	1.10807	5e-05	up	NA	NM_000584_dup1	NA	NA
3612	chr8:82569150-82598589	1.02965	0.02895	up	NA	NM_001144878_dup1;NM_001144879_dup1;NM_005536_dup1	NA	NA
3679	chr12:56075329-56106089	-0.613344	0.0436	down	NA	NM_001144996_dup1;NM_001144997_dup1;NM_002206_dup1	NA	NA
3691	chr17:73717515-73753899	-1.08161	0.00075	down	NA	NM_000213_dup1;NM_001005619_dup1;NM_001005731_dup1	NA	NA
3720	chr6:15246526-15522253	0.87041	0.01765	up	NA	NM_004973_dup1	NA	NA
3855	chr12:52626953-52642709	-0.690828	0.0136	down	NA	NM_005556_dup1	NA	NA
3856	chr12:53290970-53298868	-0.603473	0.02695	down	NA	NM_002273_dup1	NA	NA
3875	chr12:53342654-53346685	-0.794925	0.00335	down	NA	NM_000224_dup1;NM_199187_dup1	NA	NA
387914	chr13:26618734-26626130	3.04693	5e-05	up	NA	NM_001007538_dup1	NA	NA
389383	chr6:35744391-35747329	#NAME?	0.02455	down	NA	NM_207409_dup1	NA	NA
389792	chr9:131937830-131940540	-0.705037	0.01665	down	NA	NM_203434_dup1	NA	NA
3972	chr19:49519236-49520347	inf	0.01735	up	NA	NM_000894_dup1	NA	NA
3976	chr22:30636441-30642987	1.31094	0.0022	up	NA	NM_002309_dup1	NA	NA
3991	chr19:42901325-43156171	-0.954357	0.02675	down	NA	NM_005357_dup1	NA	NA
401474	chr8:119201693-119738306	1.68539	0.0084	up	NA	NM_001101676_dup1;NM_207506_dup1	NA	NA
4016	chr15:74209808-74244478	-0.633944	0.03105	down	NA	NM_005576_dup1	NA	NA
4053	chr14:74964885-75079034	-0.933282	0.02065	down	NA	NM_000428_dup1	NA	NA
4084	chr2:70142172-70170077	1.17356	0.0373	up	NA	NM_001202513_dup1;NM_001202514_dup1;NM_002357_dup1	NA	NA
409	chr17:4613788-4624795	-0.689322	0.0311	down	NA	NM_004313_dup1;NM_199004_dup1	NA	NA
4147	chr8:98881310-99048948	-0.768816	0.0122	down	NA	NM_002380_dup1;NM_030583_dup1	NA	NA
4155	chr18:74690788-74844774	0.904666	0.0064	up	NA	NM_001025081_dup1;NM_001025090_dup1;NM_001025092_dup1;NM_001025100_dup1;NM_001025101_dup1;NM_002385_dup1	NA	NA
4232	chr7:130126045-130371406	-0.863818	0.012	down	NA	NM_002402_dup1;NM_177524_dup1;NM_177525_dup1	NA	NA
4237	chr1:17300996-17308081	#NAME?	0.00155	down	NA	NM_001135247_dup1;NM_001135248_dup1;NM_002403_dup1;NM_017459_dup1	NA	NA
427	chr8:17913924-17955126	0.655455	0.01765	up	NA	NM_001127505_dup1;NM_004315_dup1;NM_177924_dup1	NA	NA
4312	chr11:102654406-102714342	1.7109	5e-05	up	NA	NM_001145938_dup1;NM_002421_dup1	NA	NA
4313	chr16:55513080-55540586	0.774565	0.0052	up	NA	NM_001127891_dup1;NM_004530_dup1	NA	NA
440585	chr1:43613593-43622067	#NAME?	0.00885	down	NA	NM_001101376_dup1	NA	NA
441027	chr4:83405603-83483126	#NAME?	5e-05	down	NA	NM_001080506_dup1	NA	NA
4430	chr2:192110106-192290115	0.671446	0.0262	up	NA	NM_001130158_dup1;NM_001161819_dup1;NM_012223_dup1	NA	NA
445	chr9:133320093-133376661	0.894149	0.00655	up	NA	NM_000050_dup1;NM_054012_dup1	NA	NA
4502	chr16:56642477-56643409	0.687186	0.0124	up	NA	NM_005953_dup1	NA	NA
4633	chr12:111348622-111358404	inf	0.0132	up	NA	NM_000432_dup1	NA	NA
4638	chr3:123304388-123603149	-0.601521	0.0328	down	NA	NM_053025_dup1;NM_053026_dup1;NM_053027_dup1;NM_053028_dup1;NM_053031_dup1;NM_053032_dup1	NA	NA
467	chr1:212738696-212794117	1.10339	0.033	up	NA	NM_001030287_dup1;NM_001040619_dup1;NM_001206484_dup1;NM_001206485_dup1;NM_001206486_dup1;NM_001206488_dup1;NM_001674_dup1	NA	NA
4693	chrX:43808021-43832921	#NAME?	0.0003	down	NA	NM_000266_dup1	NA	NA
4752	chr13:52638897-52733996	1.82868	0.04305	up	NA	NM_001146099_dup1;NM_002498_dup1;NM_152720_dup1	NA	NA
4818	chr19:51874873-51875969	#NAME?	0.02875	down	NA	NM_005601_dup1	NA	NA
5010	chr3:170136652-170152479	-0.567051	0.0464	down	NA	NM_001185056_dup1;NM_005602_dup1	NA	NA
5055	chr18:61554938-61571124	3.05938	5e-05	up	NA	NM_001143818_dup1;NM_002575_dup1	NA	NA
5064	chr19:708952-748330	-0.703036	0.0332	down	NA	NM_001040134_dup1;NM_002579_dup1	NA	NA
50814	chrX:151999510-152037907	-0.536168	0.0448	down	NA	NM_001129765_dup1;NM_015922_dup1	NA	NA
50855	chr16:67694850-67696681	-1.0446	0.01585	down	NA	NM_001037281_dup1;NM_016948_dup1	NA	NA
5087	chr1:164528596-164821067	-0.808736	0.0401	down	NA	NM_001204961_dup1;NM_001204963_dup1;NM_002585_dup1	NA	NA
50999	chr1:93615298-93646246	1.23151	0.007	up	NA	NM_001167830_dup1;NM_016040_dup1	NA	NA
51065	chr15:63445538-63449741	-0.834713	0.0045	down	NA	NM_015920_dup1	NA	NA
51128	chr5:133936838-133968533	0.656166	0.0487	up	NA	NM_001033503_dup1;NM_016103_dup1	NA	NA
51135	chr12:44152746-44183346	1.20674	0.00595	up	NA	NM_001114182_dup1;NM_001145256_dup1;NM_001145257_dup1;NM_001145258_dup1;NM_016123_dup1	NA	NA
51171	chr19:49316273-49339934	#NAME?	0.00135	down	NA	NM_016246_dup1	NA	NA
51200	chr7:129932973-129964020	-0.80305	0.00325	down	NA	NM_001163446_dup1;NM_016352_dup1	NA	NA
5150	chr8:66629904-66753969	1.19096	0.01175	up	NA	NM_001242318_dup1;NM_002603_dup1;NM_002604_dup1	NA	NA
5155	chr22:39619684-39640957	-1.4439	0.04385	down	NA	NM_002608_dup1;NM_033016_dup1	NA	NA
51559	chr12:104166080-104234975	-0.951157	0.0234	down	NA	NM_001031701_dup1	NA	NA
51622	chr7:5938340-5965605	0.773044	0.04905	up	NA	NM_015622_dup1	NA	NA
51703	chr10:114133915-114188138	0.86603	0.01065	up	NA	NM_016234_dup1;NM_203379_dup1;NM_203380_dup1	NA	NA
5203	chr20:52824501-52836492	-0.925047	0.01245	down	NA	NM_002623_dup1	NA	NA
5295	chr5:67522461-67597649	1.20822	0.04025	up	NA	NM_181504_dup1;NM_181523_dup1;NM_181524_dup1	NA	NA
54101	chr21:43159528-43187249	1.05169	0.0036	up	NA	NM_020639_dup1	NA	NA
5420	chr7:131185020-131241376	-0.870501	0.0102	down	NA	NM_001018111_dup1;NM_005397_dup1	NA	NA
5439	chr7:102105389-102119381	0.976931	0.02495	up	NA	NM_006234_dup1	NA	NA
54704	chr8:94929082-94938296	0.654795	0.02055	up	NA	NM_001161778_dup1;NM_001161779_dup1;NM_001161780_dup1;NM_001161781_dup1;NM_018444_dup1	NA	NA
54793	chr8:25285362-25315984	1.03371	0.0246	up	NA	NM_017634_dup1	NA	NA
54811	chr19:9759329-9785776	0.748802	0.0385	up	NA	NM_001130031_dup1;NM_001130032_dup1;NM_017656_dup1	NA	NA
54816	chr15:56922373-57025787	1.29993	0.0277	up	NA	NM_001002843_dup1;NM_001002844_dup1;NM_017661_dup1	NA	NA
54834	chr1:118406106-118472302	1.15766	0.0221	up	NA	NM_001135589_dup1;NM_017686_dup1	NA	NA
54866	chr15:41107642-41120907	inf	0.00435	up	NA	NM_001130143_dup1;NM_017726_dup1	NA	NA
5493	chr16:4932507-4987136	-1.32391	0.0002	down	NA	NM_002705_dup1	NA	NA
54979	chr11:63320241-63330855	#NAME?	0.03185	down	NA	NM_017878_dup1	NA	NA
55160	chr1:17866329-18024370	-0.643635	0.03505	down	NA	NM_001011722_dup1;NM_018125_dup1	NA	NA
55187	chr1:12290112-12572099	0.660288	0.0276	up	NA	NM_015378_dup1;NM_018156_dup1	NA	NA
5521	chr5:145969066-146461033	-1.40823	0.0017	down	NA	NM_001127381_dup1;NM_004576_dup1;NM_181674_dup1;NM_181675_dup1;NM_181676_dup1;NM_181677_dup1;NM_181678_dup1	NA	NA
55336	chr16:67193890-67203848	-1.47502	0.0423	down	NA	NM_018378_dup1	NA	NA
55357	chr9:100961279-101018003	-0.730989	0.01095	down	NA	NM_018421_dup1	NA	NA
55450	chr1:20808883-20812728	-1.10461	0.03475	down	NA	NM_018584_dup1	NA	NA
55612	chr20:6055491-6104191	-1.29268	0.0484	down	NA	NM_017671_dup1	NA	NA
55669	chr3:179065479-179111014	0.979829	0.0067	up	NA	NM_033540_dup1	NA	NA
5583	chr14:61769748-62017698	-1.19916	0.0155	down	NA	NM_006255_dup1	NA	NA
5608	chr17:67410837-67538470	-1.1038	0.04485	down	NA	NM_002758_dup1	NA	NA
57333	chr19:50030874-50046890	-1.06665	0.00865	down	NA	NM_020650_dup1	NA	NA
57491	chr5:271735-438406	1.81509	0.038	up	NA	NM_001242412_dup1;NM_020731_dup1	NA	NA
57509	chr8:17501302-17658516	-1.69352	0.0368	down	NA	NM_001001924_dup1;NM_001001925_dup1;NM_001001931_dup1;NM_001166393_dup1;NM_020749_dup1	NA	NA
57574	chr2:217122584-217236750	-0.925736	0.0402	down	NA	NM_020814_dup1	NA	NA
57670	chr7:138516125-138666064	1.75117	0.0238	up	NA	NM_001164665_dup1;NM_020910_dup1	NA	NA
57761	chr20:361307-378203	0.823702	0.0042	up	NA	NM_021158_dup1	NA	NA
5826	chr14:74751979-74769767	-13.7316	0.0083	down	NA	NM_005050_dup1	NA	NA
58473	chr11:73357222-73373864	-2.32192	0.00275	down	NA	NM_001130033_dup1;NM_001130034_dup1;NM_001130035_dup1;NM_001130036_dup1;NM_021200_dup1	NA	NA
5891	chr14:102695177-102771531	-2.33145	0.0128	down	NA	NM_014226_dup1	NA	NA
59307	chr11:405715-417455	-0.775174	0.03585	down	NA	NM_001135053_dup1;NM_001135054_dup1;NM_021805_dup1	NA	NA
5999	chr1:163038395-163046592	-1.45797	0.00025	down	NA	NM_001102445_dup1;NM_001113380_dup1;NM_001113381_dup1;NM_005613_dup1	NA	NA
6001	chr10:121258956-121302222	-0.823439	0.02705	down	NA	NM_001005339_dup1;NM_002925_dup1	NA	NA
60558	chr4:44680432-44702697	0.907957	0.0272	up	NA	NM_021927_dup1	NA	NA
60560	chr9:88556056-88637217	0.903916	0.03375	up	NA	NM_024635_dup1	NA	NA
6103	chrX:38128422-38186788	1.16562	0.04225	up	NA	NM_000328_dup1;NM_001034853_dup1	NA	NA
6331	chr3:38589552-38691164	-0.712566	0.04825	down	NA	NM_000335_dup1;NM_001099404_dup1;NM_001099405_dup1;NM_001160160_dup1;NM_001160161_dup1;NM_198056_dup1	NA	NA
6337	chr12:6456008-6486523	-1.46497	0.0191	down	NA	NM_001038_dup1;NM_001159575_dup1;NM_001159576_dup1	NA	NA
6382	chr2:20400557-20425194	-0.805419	0.0022	down	NA	NM_001006946_dup1;NM_002997_dup1	NA	NA
63898	chr8:19171080-19253729	-0.727203	0.01655	down	NA	NM_001174159_dup1;NM_001174160_dup1;NM_022071_dup1	NA	NA
6422	chr8:41119467-41166990	-0.922231	0.00145	down	NA	NM_003012_dup1	NA	NA
6440	chr8:22019183-22021992	inf	0.0205	up	NA	NM_001172357_dup1;NM_001172410_dup1;NM_003018_dup1	NA	NA
64759	chr7:47314751-47621742	-0.654051	0.01695	down	NA	NM_022748_dup1	NA	NA
64839	chr5:107194733-107717799	0.895418	0.0355	up	NA	NM_001163315_dup1	NA	NA
648791	chr6:5084609-5087455	-1.60441	0.03935	down	NA	NM_001145115_dup1	NA	NA
6520	chr11:62623483-62656816	1.33375	5e-05	up	NA	NM_001012662_dup1;NM_001012664_dup1;NM_001013251_dup1;NM_002394_dup1	NA	NA
6591	chr8:49830235-49833999	0.899312	0.03025	up	NA	NM_003068_dup1	NA	NA
65983	chr5:125695787-125829853	-0.891665	0.01305	down	NA	NM_001146319_dup1;NM_001146320_dup1;NM_001146321_dup1;NM_001146322_dup1;NM_023927_dup1	NA	NA
65988	chr16:30542778-30546194	0.81503	0.03015	up	NA	NM_023931_dup1	NA	NA
6662	chr17:70067182-70233344	-0.923322	0.0201	down	NA	NM_000346_dup1	NA	NA
6678	chr5:151041007-151105861	-0.567982	0.03655	down	NA	NM_003118_dup1	NA	NA
6820	chr19:49055428-49102684	inf	0.00475	up	NA	NM_004605_dup1;NM_177973_dup1	NA	NA
687	chr9:72999512-73029573	1.10336	0.0088	up	NA	NM_001206_dup1	NA	NA
6876	chr11:117049938-117075508	-1.34647	0.0002	down	NA	NM_001001522_dup1;NM_003186_dup1	NA	NA
7037	chr3:195776154-195809032	0.535283	0.0455	up	NA	NM_001128148_dup1;NM_003234_dup1	NA	NA
7046	chr9:101867411-101916474	0.966158	0.02275	up	NA	NM_001130916_dup1;NM_004612_dup1	NA	NA
7052	chr20:36756862-36793700	-0.889562	0.01	down	NA	NM_004613_dup1;NM_198951_dup1	NA	NA
7056	chr20:23026269-23030301	1.13123	0.00135	up	NA	NM_000361_dup1	NA	NA
7070	chr11:119252487-119371306	-0.542244	0.0419	down	NA	NM_006288_dup1	NA	NA
7078	chr22:32908538-33454377	-2.93761	0.0488	down	NA	NM_000362_dup1	NA	NA
7108	chr11:64879340-64883707	-0.795635	0.0176	down	NA	NM_003273_dup1	NA	NA
7138	chr19:55644160-55660606	-0.731299	0.0141	down	NA	NM_001126132_dup1;NM_001126133_dup1;NM_003283_dup1	NA	NA
7404	chrY:15360262-15592550	0.95644	0.0283	up	NA	NM_007125_dup1;NM_182659_dup1;NM_182660_dup1	NA	NA
7422	chr6:43737945-43754224	0.925255	0.0049	up	NA	NM_001025366_dup1;NM_001025367_dup1;NM_001025368_dup1;NM_001025369_dup1;NM_001025370_dup1;NM_001033756_dup1;NM_001171622_dup1;NM_001171623_dup1;NM_001171624_dup1;NM_001171625_dup1;NM_001171626_dup1;NM_001171627_dup1;NM_001171628_dup1;NM_001171629_dup1;NM_001171630_dup1;NM_001204384_dup1;NM_001204385_dup1;NM_003376_dup1	NA	NA
7450	chr12:6058039-6233836	-2.40061	0.03015	down	NA	NM_000552_dup1	NA	NA
7625	chr22:20748479-20762752	1.51861	0.011	up	NA	NM_003426_dup1	NA	NA
7840	chr2:73612885-73837046	1.02172	0.0261	up	NA	NM_015120_dup1	NA	NA
7869	chr3:50305039-50314573	-1.25007	5e-05	down	NA	NM_001005914_dup1;NM_004636_dup1	NA	NA
79029	chr15:45653321-45713617	-12.5897	0.0382	down	NA	NM_024063_dup1	NA	NA
79094	chr15:41245635-41248717	0.813719	0.04625	up	NA	NM_001142776_dup1;NM_024111_dup1	NA	NA
79572	chr3:194123402-194188968	0.62354	0.0381	up	NA	NM_024524_dup1	NA	NA
79596	chr13:79188420-79233314	1.29681	0.0493	up	NA	NM_024546_dup1	NA	NA
79848	chr8:67976602-68108849	-1.35006	0.0196	down	NA	NM_024790_dup1	NA	NA
79924	chr22:50920011-50924866	1.87919	0.04905	up	NA	NM_024866_dup1	NA	NA
80071	chr11:124824016-124911385	1.54675	0.04105	up	NA	NM_025004_dup1	NA	NA
80205	chr16:53088944-53361414	0.932824	0.0384	up	NA	NM_025134_dup1	NA	NA
80210	chr2:232063341-232209914	0.587358	0.03605	up	NA	NM_025139_dup1	NA	NA
80314	chr10:32557858-32636113	1.39983	0.0131	up	NA	NM_025209_dup1	NA	NA
81	chr19:39138266-39235114	-0.587223	0.0317	down	NA	NM_004924_dup1	NA	NA
81029	chr12:1726221-1756378	-0.601989	0.0368	down	NA	NM_030775_dup1;NM_032642_dup1	NA	NA
8110	chr14:73136659-73360809	-1.18754	0.0243	down	NA	NM_012074_dup1	NA	NA
8140	chr16:87863628-87903100	2.16312	5e-05	up	NA	NM_003486_dup1	NA	NA
81573	chr1:70724684-70820417	0.795973	0.0209	up	NA	NM_030816_dup1	NA	NA
81847	chr6:127587882-127609705	-11.5951	0.0206	down	NA	NM_030963_dup1	NA	NA
8187	chr10:44051791-44070066	#NAME?	0.00025	down	NA	NM_001099282_dup1;NM_001099283_dup1;NM_001099284_dup1;NM_005674_dup1	NA	NA
8202	chr20:46130600-46285621	0.623126	0.03495	up	NA	NM_001174087_dup1;NM_001174088_dup1;NM_006534_dup1;NM_181659_dup1	NA	NA
83394	chr17:6354582-6459877	-0.878013	0.00575	down	NA	NM_001165966_dup1;NM_031220_dup1	NA	NA
83648	chr8:11197145-11324276	0.907693	0.0487	up	NA	NM_053279_dup1	NA	NA
83667	chr1:28585962-28609002	0.696737	0.0249	up	NA	NM_031459_dup1	NA	NA
8382	chr5:137450420-137475132	#NAME?	0.00885	down	NA	NM_003551_dup1	NA	NA
84135	chr5:72861597-72877794	0.863907	0.03925	up	NA	NM_032175_dup1	NA	NA
84141	chr2:75719443-75796848	-0.879652	0.01185	down	NA	NM_001135032_dup1;NM_032181_dup1	NA	NA
84162	chr4:123091757-123283914	0.962368	0.03025	up	NA	NM_015312_dup1	NA	NA
84254	chr17:3763608-3796337	-1.15554	0.0251	down	NA	NM_032294_dup1;NM_172206_dup1;NM_172207_dup1	NA	NA
84283	chr1:156252703-156262234	-11.615	0.0324	down	NA	NM_032323_dup1	NA	NA
8436	chr2:192699030-192712006	-1.53494	0.0198	down	NA	NM_004657_dup1	NA	NA
84456	chr6:130339727-130462596	1.09465	0.03155	up	NA	NM_001007102_dup1;NM_032438_dup1	NA	NA
84688	chr9:34379016-34397849	#NAME?	0.03035	down	NA	NM_032596_dup1;NM_147168_dup1;NM_147169_dup1	NA	NA
84879	chr1:40420783-40435628	1.16979	0.00145	up	NA	NM_001136493_dup1;NM_032793_dup1	NA	NA
84888	chr15:50999729-51057910	0.758631	0.04125	up	NA	NM_032802_dup1	NA	NA
84919	chr1:204372491-204381661	0.751382	0.0463	up	NA	NM_032833_dup1	NA	NA
84937	chr16:75032914-75144892	-0.828168	0.01845	down	NA	NM_032268_dup1	NA	NA
84939	chr19:1354975-1378430	-2.22958	0.0011	down	NA	NM_032853_dup1	NA	NA
8532	chr4:8594386-8621488	-0.674401	0.02465	down	NA	NM_001014447_dup1;NM_001014448_dup1;NM_003652_dup1	NA	NA
85352	chr22:44639556-44708731	1.87329	0.00075	up	NA	NM_001099294_dup1	NA	NA
85415	chr19:33469497-33555824	-0.710518	0.02315	down	NA	NM_033103_dup1	NA	NA
85463	chr11:109964086-110042566	0.88277	0.03845	up	NA	NM_033390_dup1	NA	NA
857	chr7:116164838-116201239	-0.987965	0.00165	down	NA	NM_001172895_dup1;NM_001172896_dup1;NM_001172897_dup1;NM_001753_dup1	NA	NA
860	chr6:44796468-45518819	1.75751	0.00625	up	NA	NM_001015051_dup1;NM_001024630_dup1;NM_004348_dup1	NA	NA
8614	chr5:172741442-172756506	1.82195	5e-05	up	NA	NM_003714_dup1	NA	NA
8710	chr18:61420276-61472604	-1.14349	0.00635	down	NA	NM_001040147_dup1;NM_003784_dup1	NA	NA
8767	chr8:90769974-90803292	0.980666	0.0427	up	NA	NM_003821_dup1	NA	NA
8828	chr2:206547223-206662857	-0.813432	0.01985	down	NA	NM_003872_dup1;NM_018534_dup1;NM_201264_dup1;NM_201266_dup1;NM_201267_dup1;NM_201279_dup1	NA	NA
8848	chr13:45007654-45154568	1.01181	0.0022	up	NA	NM_006022_dup1;NM_183422_dup1	NA	NA
90333	chr19:53341784-53360902	1.14964	0.0181	up	NA	NM_001008801_dup1;NM_199132_dup1	NA	NA
9076	chr3:190023489-190040235	1.24484	0.0077	up	NA	NM_021101_dup1	NA	NA
9101	chr15:50716578-50838902	0.712354	0.0399	up	NA	NM_001128610_dup1;NM_001128611_dup1;NM_005154_dup1	NA	NA
9127	chr22:21369441-21382302	-1.63532	0.00725	down	NA	NM_001159554_dup1;NM_005446_dup1	NA	NA
91661	chr19:53898396-53930574	1.59658	0.03445	up	NA	NM_001040185_dup1	NA	NA
91851	chrX:109917083-110039286	-1.1372	0.0004	down	NA	NM_001143981_dup1;NM_001143982_dup1;NM_001143983_dup1;NM_145234_dup1	NA	NA
9214	chr1:207070787-207095378	1.27127	0.02205	up	NA	NM_001142473_dup1;NM_001193338_dup1;NM_005449_dup1	NA	NA
9236	chr15:55609381-55800432	1.5094	0.00815	up	NA	NM_001204450_dup1;NM_001204451_dup1;NM_004748_dup1;NM_020739_dup1	NA	NA
9253	chr19:41171809-41196556	-0.751097	0.03985	down	NA	NM_004756_dup1	NA	NA
9289	chr16:57653909-57698944	-1.39495	0.02995	down	NA	NM_001145770_dup1;NM_001145771_dup1;NM_001145772_dup1;NM_001145773_dup1;NM_001145774_dup1;NM_005682_dup1;NM_201524_dup1;NM_201525_dup1	NA	NA
92949	chr9:18474078-18910948	-0.819241	0.03565	down	NA	NM_001040272_dup1;NM_052866_dup1	NA	NA
9314	chr9:110247132-110252047	1.1489	0.0246	up	NA	NM_004235_dup1	NA	NA
9358	chr13:102104965-102368794	-0.962558	0.00175	down	NA	NM_004791_dup1	NA	NA
93611	chr1:11708417-11723384	-0.772525	0.0471	down	NA	NM_001014765_dup1;NM_033182_dup1;NM_183412_dup1;NM_183413_dup1	NA	NA
94086	chr17:40274755-40275371	#NAME?	0.02455	down	NA	NM_033194_dup1	NA	NA
9415	chr11:61595712-61634825	-0.609989	0.0275	down	NA	NM_004265_dup1	NA	NA
945	chr19:51728334-51743274	#NAME?	0.00955	down	NA	NM_001082618_dup1;NM_001177608_dup1;NM_001772_dup1	NA	NA
9553	chr2:27994583-28002608	-0.802234	0.0102	down	NA	NM_004891_dup1;NM_145330_dup1	NA	NA
9668	chr19:52536676-52552073	1.77388	0.03265	up	NA	NM_014650_dup1	NA	NA
974	chr17:62006097-62009704	#NAME?	0.00535	down	NA	NM_000626_dup1;NM_001039933_dup1;NM_021602_dup1	NA	NA
9755	chr17:45772629-45789429	0.876481	0.04135	up	NA	NM_014726_dup1	NA	NA
9842	chr17:43513265-43568146	1.7364	0.0416	up	NA	NM_014798_dup1	NA	NA
9897	chr8:126036501-126104061	3.41206	0.00575	up	NA	NM_014846_dup1	NA	NA
995	chr5:137620958-137667516	-0.685191	0.0408	down	NA	NM_001790_dup1;NM_022809_dup1	NA	NA
9984	chr18:214519-268059	1.12214	0.0085	up	NA	NM_005131_dup1	NA	NA
9987	chr4:83343716-83351378	0.915334	0.0235	up	NA	NM_001207000_dup1;NM_031372_dup1	NA	NA
XLOC_000027|-	chr1:860389-860722	inf	0.0132	up	NA	TCONS_00000055	NA	NA
XLOC_000073|-	chr1:1841169-1841535	#NAME?	0.00885	down	NA	TCONS_00000128	NA	NA
XLOC_000082|-	chr1:2251409-2251756	#NAME?	0.03185	down	NA	TCONS_00000139	NA	NA
XLOC_000168|-	chr1:10458339-10458642	#NAME?	0.01745	down	NA	TCONS_00000293	NA	NA
XLOC_000174|-	chr1:11113641-11114259	#NAME?	0.00575	down	NA	TCONS_00000305	NA	TCONS_00000305:288-355
XLOC_000181|-	chr1:11359148-11359598	inf	0.0039	up	NA	TCONS_00000312	NA	NA
XLOC_000224|-	chr1:14025992-14026411	#NAME?	0.01385	down	NA	TCONS_00000385	NA	NA
XLOC_000251|-	chr1:16483045-16483831	inf	0.00015	up	NA	TCONS_00000429	NA	NA
XLOC_000267|-	chr1:16944432-16944643	inf	0.00945	up	NA	TCONS_00000451	NA	NA
XLOC_000296|-	chr1:19229473-19229703	#NAME?	0.02455	down	NA	TCONS_00000503	NA	NA
XLOC_000324|-	chr1:20988409-20988892	inf	0.0211	up	NA	TCONS_00000546	NA	NA
XLOC_000325|-	chr1:21060500-21060952	inf	0.0029	up	NA	TCONS_00000547	NA	NA
XLOC_000361|-	chr1:24069499-24069784	inf	0.01735	up	NA	TCONS_00000607	NA	NA
XLOC_000378|-	chr1:25026487-25026717	inf	0.0132	up	NA	TCONS_00000631	NA	NA
XLOC_000415|-	chr1:26855799-26856033	#NAME?	0.03185	down	NA	TCONS_00000682	NA	NA
XLOC_000494|-	chr1:32253683-32254198	inf	0.0132	up	NA	TCONS_00000821	NA	NA
XLOC_000571|-	chr1:36852322-36852585	#NAME?	0.03185	down	NA	TCONS_00000922	NA	NA
XLOC_000593|-	chr1:39326004-39326243	inf	0.0132	up	NA	TCONS_00000951	NA	NA
XLOC_000624|-	chr1:41708833-41709154	#NAME?	0.00885	down	NA	TCONS_00001002	NA	NA
XLOC_000626|-	chr1:41846805-41847146	inf	0.01735	up	NA	TCONS_00001004	NA	NA
XLOC_000642|-	chr1:43389644-43389927	inf	0.0132	up	NA	TCONS_00001023	NA	NA
XLOC_000732|-	chr1:50889788-50890015	inf	0.00945	up	NA	TCONS_00001164	NA	NA
XLOC_000772|-	chr1:54688846-54689259	#NAME?	0.02455	down	NA	TCONS_00001232	NA	NA
XLOC_000779|-	chr1:55007992-55008446	inf	0.00945	up	NA	TCONS_00001239	NA	NA
XLOC_000862|-	chr1:65713752-65713970	inf	0.0388	up	NA	TCONS_00001368	NA	NA
XLOC_000876|-	chr1:68149824-68150024	#NAME?	0.02455	down	NA	TCONS_00001412	NA	NA
XLOC_001002|-	chr1:93544396-93544722	inf	0.0211	up	NA	TCONS_00001639	NA	NA
XLOC_001024|n363906	chr1:95392853-95433017	1.84283	0.03565	up	NA	TCONS_00001687;TCONS_00001688;TCONS_00001689;TCONS_00001690;TCONS_00001691	NA	NA
XLOC_001144|-	chr1:110892903-110893236	inf	0.01735	up	NA	TCONS_00001921	NA	NA
XLOC_001186|-	chr1:115124942-115125342	#NAME?	0.00295	down	NA	TCONS_00001999	NA	NA
XLOC_001232|-	chr1:120453375-120453834	inf	0.0015	up	NA	TCONS_00002054	NA	NA
XLOC_001288|-	chr1:146420089-146420447	inf	0.0132	up	NA	TCONS_00002152	NA	NA
XLOC_001353|-	chr1:150488797-150489417	#NAME?	0.00295	down	NA	TCONS_00002249	NA	NA
XLOC_001369|-	chr1:151094102-151094379	#NAME?	0.0023	down	NA	TCONS_00002270	NA	NA
XLOC_001375|-	chr1:151166365-151166788	inf	0.00105	up	NA	TCONS_00002280	NA	NA
XLOC_001435|-	chr1:153964438-153964721	inf	0.0042	up	NA	TCONS_00002357	NA	NA
XLOC_001445|-	chr1:154531485-154531914	#NAME?	0.0026	down	NA	TCONS_00002381	NA	NA
XLOC_001452|-	chr1:154970516-154970732	#NAME?	0.01745	down	NA	TCONS_00002392	NA	NA
XLOC_001483|-	chr1:156075778-156076428	#NAME?	0.0006	down	NA	TCONS_00002447	NA	NA
XLOC_001493|-	chr1:156430398-156430716	#NAME?	0.04165	down	NA	TCONS_00002471	NA	NA
XLOC_001502|-	chr1:156722777-156723399	#NAME?	0.00575	down	NA	TCONS_00002483	NA	NA
XLOC_001503|-	chr1:156723958-156724319	#NAME?	0.00575	down	NA	TCONS_00002484	NA	NA
XLOC_001517|-	chr1:157938763-157938971	inf	0.01735	up	NA	TCONS_00002500	NA	NA
XLOC_001543|-	chr1:159895608-159895921	#NAME?	0.00295	down	NA	TCONS_00002546	NA	NA
XLOC_001560|-	chr1:160960975-160961203	#NAME?	0.01745	down	NA	TCONS_00002570	NA	NA
XLOC_001649|-	chr1:170500045-170500338	inf	0.01735	up	NA	TCONS_00002718	NA	NA
XLOC_001662|-	chr1:171454230-171454522	inf	0.0039	up	NA	TCONS_00002736	NA	NA
XLOC_001688|-	chr1:174960948-174961292	inf	0.0132	up	NA	TCONS_00002770	NA	NA
XLOC_001715|-	chr1:179329165-179329398	#NAME?	0.01745	down	NA	TCONS_00002812	NA	NA
XLOC_001818|343450	chr1:196194912-196577643	#NAME?	0.032	down	NA	TCONS_00002989	NM_198503	TCONS_00002989:165-234
XLOC_001853|-	chr1:201430445-201430790	inf	0.0211	up	NA	TCONS_00003046	NA	NA
XLOC_001879|-	chr1:202829952-202830401	#NAME?	0.00575	down	NA	TCONS_00003094	NA	NA
XLOC_001891|-	chr1:203482893-203483254	#NAME?	0.01385	down	NA	TCONS_00003112	NA	NA
XLOC_001905|-	chr1:204541749-204542040	inf	0.0039	up	NA	TCONS_00003133	NA	NA
XLOC_001951|-	chr1:208059361-208059654	inf	0.01735	up	NA	TCONS_00003221	NA	NA
XLOC_001988|n364260	chr1:212398618-212458414	#NAME?	0.01445	down	NA	TCONS_00003304	NA	NA
XLOC_002062|-	chr1:224179826-224180269	inf	0.0388	up	NA	TCONS_00003422	NA	NA
XLOC_002098|-	chr1:227506436-227506864	#NAME?	0.0113	down	NA	TCONS_00003479	NA	NA
XLOC_002108|-	chr1:228137317-228137518	inf	0.0071	up	NA	TCONS_00003491	NA	NA
XLOC_002117|-	chr1:228293274-228293534	#NAME?	0.01745	down	NA	TCONS_00003504	NA	NA
XLOC_002127|-	chr1:228605759-228606002	#NAME?	0.00335	down	NA	TCONS_00003519	NA	NA
XLOC_002137|-	chr1:229645530-229645754	#NAME?	0.01385	down	NA	TCONS_00003534	NA	NA
XLOC_002142|-	chr1:230422230-230422548	inf	0.01735	up	NA	TCONS_00003540	NA	NA
XLOC_002163|-	chr1:232766534-232766934	inf	0.00365	up	NA	TCONS_00003597	NA	NA
XLOC_002174|-	chr1:233118742-233119480	inf	0.01735	up	NA	TCONS_00003615	NA	NA
XLOC_002317|-	chr1:859460-859880	inf	0.0039	up	NA	TCONS_00003872	NA	NA
XLOC_002336|-	chr1:1172209-1172566	#NAME?	0.00575	down	NA	TCONS_00003895	NA	NA
XLOC_002456|-	chr1:10513869-10514307	inf	0.0039	up	NA	TCONS_00004113	NA	NA
XLOC_002458|-	chr1:10692228-10692432	#NAME?	0.01385	down	NA	TCONS_00004116	NA	NA
XLOC_002476|-	chr1:11969741-11969970	#NAME?	0.00885	down	NA	TCONS_00004142	NA	NA
XLOC_002481|-	chr1:12680359-12680610	inf	0.01735	up	NA	TCONS_00004148	NA	NA
XLOC_002513|-	chr1:15930361-15930645	inf	0.0071	up	NA	TCONS_00004189	NA	NA
XLOC_002590|-	chr1:21060500-21060952	inf	0.01005	up	NA	TCONS_00004330	NA	NA
XLOC_002653|-	chr1:25895623-25896018	inf	0.0042	up	NA	TCONS_00004458	NA	NA
XLOC_002743|-	chr1:32538201-32538414	#NAME?	0.01745	down	NA	TCONS_00004604	NA	NA
XLOC_002750|-	chr1:32816379-32816590	#NAME?	0.00885	down	NA	TCONS_00004614	NA	NA
XLOC_002765|-	chr1:33592560-33592839	inf	0.0011	up	NA	TCONS_00004647	NA	NA
XLOC_002792|-	chr1:36390603-36390898	inf	0.00365	up	NA	TCONS_00004694	NA	NA
XLOC_002801|-	chr1:36852935-36853314	#NAME?	0.01745	down	NA	TCONS_00004703	NA	NA
XLOC_002802|-	chr1:36856288-36856803	#NAME?	0.00885	down	NA	TCONS_00004704	NA	NA
XLOC_002847|-	chr1:40982668-40982879	inf	0.0132	up	NA	TCONS_00004775	NA	NA
XLOC_002874|n363318	chr1:43585529-43611958	#NAME?	0.0111	down	NA	TCONS_00004827	NA	NA
XLOC_003009|-	chr1:55011746-55012095	#NAME?	0.00575	down	NA	TCONS_00005036	NA	NA
XLOC_003031|-	chr1:59054286-59054878	inf	0.00945	up	NA	TCONS_00005065	NA	NA
XLOC_003155|-	chr1:86077354-86077610	inf	0.00365	up	NA	TCONS_00005269	NA	NA
XLOC_003302|-	chr1:109645629-109645855	#NAME?	0.00295	down	NA	TCONS_00005557	NA	NA
XLOC_003317|-	chr1:110597519-110597864	#NAME?	0.00335	down	NA	TCONS_00005582	NA	NA
XLOC_003361|n363933	chr1:113673591-113674746	#NAME?	0.00085	down	NA	TCONS_00005654	NA	NA
XLOC_003425|-	chr1:120793534-120793969	inf	0.0282	up	NA	TCONS_00005764	NA	NA
XLOC_003455|-	chr1:145287465-145287752	inf	0.00045	up	NA	TCONS_00005847	NA	NA
XLOC_003456|-	chr1:145287874-145288089	#NAME?	0.01385	down	NA	TCONS_00005848	NA	NA
XLOC_003470|-	chr1:146398542-146398997	#NAME?	0.01745	down	NA	TCONS_00005867	NA	NA
XLOC_003471|-	chr1:146411623-146411845	inf	0.01735	up	NA	TCONS_00005868	NA	NA
XLOC_003474|-	chr1:146543262-146544079	#NAME?	0.03185	down	NA	TCONS_00005872	NA	NA
XLOC_003481|-	chr1:147102280-147102614	inf	0.00945	up	NA	TCONS_00005884	NA	NA
XLOC_003509|-	chr1:149262948-149263208	inf	0.01735	up	NA	TCONS_00005923	NA	NA
XLOC_003533|-	chr1:150292711-150292963	inf	0.01735	up	NA	TCONS_00005956	NA	NA
XLOC_003555|-	chr1:151092888-151093167	#NAME?	0.0026	down	NA	TCONS_00005998	NA	NA
XLOC_003564|-	chr1:151166365-151166788	inf	0.0088	up	NA	TCONS_00006011	NA	NA
XLOC_003642|-	chr1:154972085-154972509	#NAME?	0.0023	down	NA	TCONS_00006147	NA	NA
XLOC_003679|-	chr1:156075778-156076428	#NAME?	0.0023	down	NA	TCONS_00006232	NA	NA
XLOC_003789|-	chr1:161368673-161368909	#NAME?	0.04165	down	NA	TCONS_00006421	NA	NA
XLOC_003817|-	chr1:165599168-165599453	#NAME?	0.01745	down	NA	TCONS_00006463	NA	NA
XLOC_003898|n363494	chr1:176176626-176198485	#NAME?	0.0022	down	NA	TCONS_00006613	NA	NA
XLOC_003908|-	chr1:178693770-178694145	#NAME?	0.01745	down	NA	TCONS_00006628	NA	NA
XLOC_004048|-	chr1:203094565-203094834	inf	0.01735	up	NA	TCONS_00006853	NA	NA
XLOC_004256|-	chr1:228261875-228262279	inf	0.0039	up	NA	TCONS_00007207	NA	NA
XLOC_004317|-	chr1:233084385-233084819	inf	0.0039	up	NA	TCONS_00007301	NA	NA
XLOC_004337|-	chr1:234858663-234858992	inf	0.002	up	NA	TCONS_00007329	NA	NA
XLOC_004390|-	chr1:244894110-244894352	#NAME?	0.01385	down	NA	TCONS_00007434	NA	NA
XLOC_004588|-	chr10:14447430-14447811	inf	0.0132	up	NA	TCONS_00007738	NA	NA
XLOC_004604|n339984	chr10:17256244-17279592	0.31464	0.04805	up	NA	TCONS_00007766	NA	NA
XLOC_004632|-	chr10:22717853-22718108	inf	0.0071	up	NA	TCONS_00007815	NA	NA
XLOC_004645|-	chr10:25242726-25242934	inf	0.00945	up	NA	TCONS_00007833	NA	NA
XLOC_004726|-	chr10:34192219-34192461	inf	0.01735	up	NA	TCONS_00007947	NA	NA
XLOC_004823|-	chr10:50573017-50573472	inf	0.01735	up	NA	TCONS_00008122	NA	NA
XLOC_004971|-	chr10:78364489-78364729	inf	0.00945	up	NA	TCONS_00008378	NA	NA
XLOC_005121|7093	chr10:98124362-98273687	inf	0.01805	up	NA	TCONS_00008660	NM_012465	NA
XLOC_005124|-	chr10:98750312-98750685	#NAME?	0.018	down	NA	TCONS_00008665	NA	NA
XLOC_005205|-	chr10:104842223-104842442	inf	0.0211	up	NA	TCONS_00008807	NA	NA
XLOC_005223|-	chr10:106069658-106070092	#NAME?	0.0003	down	NA	TCONS_00008834	NA	NA
XLOC_005245|-	chr10:112289281-112289559	#NAME?	0.04165	down	NA	TCONS_00008873	NA	TCONS_00008873:131-207
XLOC_005440|-	chr10:1029775-1030059	inf	0.0039	up	NA	TCONS_00009196	NA	NA
XLOC_005580|7431	chr10:17256244-17279592	-0.354042	0.0358	down	NA	TCONS_00009466	NM_003380	NA
XLOC_005600|-	chr10:21814688-21815007	inf	0.00945	up	NA	TCONS_00009492	NA	NA
XLOC_005691|-	chr10:33626412-33626816	inf	0.0071	up	NA	TCONS_00009642	NA	NA
XLOC_005722|-	chr10:43633075-43633384	#NAME?	0.01385	down	NA	TCONS_00009699	NA	NA
XLOC_005727|-	chr10:43908377-43908701	#NAME?	0.03185	down	NA	TCONS_00009709	NA	NA
XLOC_005802|-	chr10:50747391-50747739	#NAME?	0.01745	down	NA	TCONS_00009837	NA	NA
XLOC_005909|-	chr10:73853731-73853999	inf	0.0132	up	NA	TCONS_00010044	NA	NA
XLOC_005913|-	chr10:74036246-74036901	#NAME?	0.00295	down	NA	TCONS_00010057	NA	NA
XLOC_005943|-	chr10:75638902-75639136	#NAME?	0.0113	down	NA	TCONS_00010118	NA	NA
XLOC_006018|n381525	chr10:89578069-89605365	#NAME?	0.0068	down	NA	TCONS_00010267	NA	NA
XLOC_006064|-	chr10:96089767-96090261	#NAME?	0.01385	down	NA	TCONS_00010338	NA	NA
XLOC_006089|-	chr10:98750312-98750685	#NAME?	0.0176	down	NA	TCONS_00010381	NA	NA
XLOC_006090|-	chr10:98751474-98751743	#NAME?	0.04165	down	NA	TCONS_00010382	NA	NA
XLOC_006232|-	chr10:119135662-119136125	inf	0.0071	up	NA	TCONS_00010609	NA	NA
XLOC_006421|-	chr11:1293116-1293456	inf	0.0211	up	NA	TCONS_00010899	NA	NA
XLOC_006512|-	chr11:6224556-6224874	#NAME?	0.01895	down	NA	TCONS_00011049	NA	NA
XLOC_006552|-	chr11:9594284-9594550	#NAME?	0.01385	down	NA	TCONS_00011103	NA	NA
XLOC_006553|-	chr11:9594733-9595095	inf	0.00465	up	NA	TCONS_00011104	NA	NA
XLOC_006612|-	chr11:18404655-18404901	inf	0.0039	up	NA	TCONS_00011207	NA	NA
XLOC_006646|-	chr11:27384881-27385138	inf	0.00945	up	NA	TCONS_00011278	NA	NA
XLOC_006648|n340997	chr11:27528384-27899195	inf	0.0407	up	NA	TCONS_00011280;TCONS_00011281;TCONS_00011283;TCONS_00011285;TCONS_00011286;TCONS_00011287;TCONS_00011288	NA	NA
XLOC_006659|n344804	chr11:28724085-29059363	#NAME?	0.01205	down	NA	TCONS_00011310	NA	NA
XLOC_006683|-	chr11:34171366-34171756	#NAME?	0.03185	down	NA	TCONS_00011357	NA	NA
XLOC_006728|-	chr11:45111240-45111460	#NAME?	0.03185	down	NA	TCONS_00011429	NA	NA
XLOC_006846|-	chr11:59317681-59317882	#NAME?	0.04165	down	NA	TCONS_00011647	NA	NA
XLOC_006914|-	chr11:62359350-62359787	inf	0.0042	up	NA	TCONS_00011756	NA	TCONS_00011756:331-396
XLOC_006989|-	chr11:65094563-65095081	inf	0.00945	up	NA	TCONS_00011885	NA	NA
XLOC_007024|-	chr11:66015400-66015619	#NAME?	0.0113	down	NA	TCONS_00011932	NA	NA
XLOC_007040|-	chr11:66377299-66377524	inf	0.0042	up	NA	TCONS_00011955	NA	NA
XLOC_007067|-	chr11:67398202-67398583	#NAME?	0.03185	down	NA	TCONS_00012003	NA	NA
XLOC_007090|-	chr11:68872225-68872428	#NAME?	0.01745	down	NA	TCONS_00012046	NA	NA
XLOC_007095|-	chr11:69182248-69182706	#NAME?	0.0115	down	NA	TCONS_00012051	NA	NA
XLOC_007112|-	chr11:70116209-70116724	#NAME?	0.0236	down	NA	TCONS_00012070	NA	NA
XLOC_007222|-	chr11:85565415-85565636	inf	0.0388	up	NA	TCONS_00012273	NA	NA
XLOC_007260|-	chr11:93551698-93551996	#NAME?	0.01745	down	NA	TCONS_00012343	NA	NA
XLOC_007398|-	chr11:118784735-118785206	#NAME?	0.01385	down	NA	TCONS_00012581	NA	NA
XLOC_007399|-	chr11:118785943-118786741	inf	0.002	up	NA	TCONS_00012582	NA	NA
XLOC_007450|-	chr11:123067234-123067532	inf	0.0211	up	NA	TCONS_00012665	NA	NA
XLOC_007519|-	chr11:130185379-130185604	inf	0.0071	up	NA	TCONS_00012767	NA	NA
XLOC_007587|-	chr11:1587798-1588164	inf	0.0132	up	NA	TCONS_00012903	NA	NA
XLOC_007680|-	chr11:6224556-6224874	#NAME?	0.0068	down	NA	TCONS_00013060	NA	NA
XLOC_007729|-	chr11:9594733-9595095	inf	0.00625	up	NA	TCONS_00013131	NA	NA
XLOC_007777|-	chr11:17229631-17230000	inf	0.00015	up	NA	TCONS_00013236	NA	NA
XLOC_007897|-	chr11:44586069-44586630	#NAME?	0.02455	down	NA	TCONS_00013442	NA	TCONS_00013442:247-313
XLOC_008064|-	chr11:62441338-62441825	#NAME?	0.03185	down	NA	TCONS_00013671	NA	NA
XLOC_008089|-	chr11:63724844-63725186	inf	0.0211	up	NA	TCONS_00013738	NA	NA
XLOC_008101|-	chr11:64125564-64125874	#NAME?	0.01745	down	NA	TCONS_00013768	NA	NA
XLOC_008102|-	chr11:64126117-64126395	#NAME?	0.03185	down	NA	TCONS_00013769	NA	NA
XLOC_008109|-	chr11:64529695-64529944	#NAME?	0.01385	down	NA	TCONS_00013782	NA	NA
XLOC_008133|-	chr11:65184902-65185170	#NAME?	0.01745	down	NA	TCONS_00013822	NA	NA
XLOC_008182|-	chr11:67055234-67055444	inf	0.0071	up	NA	TCONS_00013899	NA	NA
XLOC_008192|-	chr11:67250022-67250378	#NAME?	0.04165	down	NA	TCONS_00013915	NA	NA
XLOC_008206|-	chr11:67797718-67798045	inf	0.01735	up	NA	TCONS_00013935	NA	TCONS_00013935:187-260
XLOC_008216|-	chr11:68708692-68708987	inf	0.002	up	NA	TCONS_00013952	NA	NA
XLOC_008224|-	chr11:69182248-69182706	#NAME?	0.01225	down	NA	TCONS_00013962	NA	NA
XLOC_008233|-	chr11:70116209-70116724	#NAME?	0.0047	down	NA	TCONS_00013972	NA	NA
XLOC_008289|-	chr11:75238174-75238403	inf	0.0282	up	NA	TCONS_00014045	NA	NA
XLOC_008290|-	chr11:75284035-75284549	#NAME?	0.0113	down	NA	TCONS_00014046	NA	NA
XLOC_008360|10003	chr11:89867817-89925779	#NAME?	0.01155	down	NA	TCONS_00014173	NM_005467	NA
XLOC_008386|-	chr11:95523223-95523462	inf	0.0132	up	NA	TCONS_00014206	NA	NA
XLOC_008537|-	chr11:118977522-118977787	#NAME?	0.01385	down	NA	TCONS_00014477	NA	NA
XLOC_008544|-	chr11:119455147-119455623	#NAME?	0.0498	down	NA	TCONS_00014487	NA	NA
XLOC_008558|-	chr11:122924081-122924342	#NAME?	0.01745	down	NA	TCONS_00014520	NA	NA
XLOC_008676|-	chr12:3185966-3186397	#NAME?	0.00575	down	NA	TCONS_00014740	NA	NA
XLOC_008680|-	chr12:3404863-3405084	inf	0.0388	up	NA	TCONS_00014745	NA	TCONS_00014745:149-214
XLOC_008686|-	chr12:4140082-4140321	#NAME?	0.0113	down	NA	TCONS_00014752	NA	NA
XLOC_008719|-	chr12:6603428-6603662	inf	0.01735	up	NA	TCONS_00014793	NA	NA
XLOC_008725|-	chr12:6832680-6832979	inf	0.0028	up	NA	TCONS_00014800	NA	NA
XLOC_008727|-	chr12:6874649-6874871	inf	0.0132	up	NA	TCONS_00014805	NA	NA
XLOC_008809|-	chr12:11327956-11328165	inf	0.0132	up	NA	TCONS_00014975	NA	NA
XLOC_008814|-	chr12:11801790-11802152	inf	0.00945	up	NA	TCONS_00014982	NA	NA
XLOC_008821|-	chr12:12621964-12622630	inf	5e-05	up	NA	TCONS_00014991	NA	NA
XLOC_008853|-	chr12:16034891-16035222	inf	0.0049	up	NA	TCONS_00015036	NA	NA
XLOC_008884|-	chr12:21811266-21811563	inf	0.0211	up	NA	TCONS_00015086	NA	NA
XLOC_008925|-	chr12:31405231-31405522	#NAME?	0.0113	down	NA	TCONS_00015167	NA	NA
XLOC_008957|-	chr12:42417714-42418121	#NAME?	0.01745	down	NA	TCONS_00015216	NA	NA
XLOC_008972|-	chr12:46663360-46663581	inf	0.0132	up	NA	TCONS_00015250	NA	NA
XLOC_008982|-	chr12:47549209-47549445	inf	0.002	up	NA	TCONS_00015270	NA	NA
XLOC_009020|-	chr12:49583157-49583388	inf	0.0071	up	NA	TCONS_00015339	NA	NA
XLOC_009056|-	chr12:51908385-51909090	#NAME?	0.0021	down	NA	TCONS_00015408	NA	NA
XLOC_009067|-	chr12:52541818-52542065	inf	0.0388	up	NA	TCONS_00015434	NA	NA
XLOC_009071|-	chr12:53340396-53340995	#NAME?	0.0026	down	NA	TCONS_00015443	NA	NA
XLOC_009088|-	chr12:53718795-53719391	#NAME?	0.0113	down	NA	TCONS_00015465	NA	NA
XLOC_009146|-	chr12:56401944-56402157	inf	0.0132	up	NA	TCONS_00015571	NA	NA
XLOC_009157|-	chr12:56615867-56617471	inf	0.01735	up	NA	TCONS_00015589	NA	NA
XLOC_009163|-	chr12:56728257-56728466	inf	0.002	up	NA	TCONS_00015597	NA	NA
XLOC_009231|-	chr12:66044018-66044282	inf	0.0071	up	NA	TCONS_00015713	NA	NA
XLOC_009238|-	chr12:66524601-66524847	inf	0.0071	up	NA	TCONS_00015721	NA	NA
XLOC_009295|-	chr12:76272034-76272246	inf	0.0388	up	NA	TCONS_00015805	NA	NA
XLOC_009342|-	chr12:89748408-89748821	#NAME?	0.02455	down	NA	TCONS_00015882	NA	NA
XLOC_009359|-	chr12:92533464-92533698	inf	0.01735	up	NA	TCONS_00015906	NA	NA
XLOC_009384|-	chr12:96794503-96794736	#NAME?	0.00885	down	NA	TCONS_00015961	NA	NA
XLOC_009409|-	chr12:102270540-102270766	#NAME?	0.00295	down	NA	TCONS_00016019	NA	NA
XLOC_009431|-	chr12:104776141-104776342	inf	0.00945	up	NA	TCONS_00016062	NA	NA
XLOC_009482|-	chr12:111155088-111155292	inf	0.0282	up	NA	TCONS_00016134	NA	NA
XLOC_009515|-	chr12:114250724-114251043	inf	0.00365	up	NA	TCONS_00016190	NA	NA
XLOC_009521|-	chr12:115124534-115124833	inf	0.0388	up	NA	TCONS_00016200	NA	NA
XLOC_009565|-	chr12:120632622-120632894	inf	0.0132	up	NA	TCONS_00016259	NA	NA
XLOC_009616|-	chr12:123634624-123635099	#NAME?	0.01745	down	NA	TCONS_00016343	NA	NA
XLOC_009617|-	chr12:123636896-123637279	#NAME?	0.01745	down	NA	TCONS_00016344	NA	NA
XLOC_009620|-	chr12:123714855-123715068	#NAME?	0.02455	down	NA	TCONS_00016347	NA	NA
XLOC_009794|-	chr12:6832680-6832979	inf	0.0073	up	NA	TCONS_00016684	NA	NA
XLOC_009821|-	chr12:8179775-8180051	#NAME?	0.04165	down	NA	TCONS_00016720	NA	NA
XLOC_009836|-	chr12:9087435-9087635	#NAME?	0.01745	down	NA	TCONS_00016739	NA	NA
XLOC_009896|-	chr12:11653087-11653557	inf	0.00945	up	NA	TCONS_00016854	NA	NA
XLOC_009983|-	chr12:27676418-27676742	#NAME?	0.00885	down	NA	TCONS_00017013	NA	NA
XLOC_010121|-	chr12:50677456-50677699	#NAME?	0.00335	down	NA	TCONS_00017277	NA	NA
XLOC_010134|-	chr12:51908385-51909090	#NAME?	0.0183	down	NA	TCONS_00017304	NA	NA
XLOC_010143|-	chr12:52540603-52541063	inf	0.0011	up	NA	TCONS_00017314	NA	NA
XLOC_010185|-	chr12:53840606-53840849	#NAME?	0.03185	down	NA	TCONS_00017365	NA	NA
XLOC_010258|-	chr12:57852397-57852812	#NAME?	0.03185	down	NA	TCONS_00017510	NA	NA
XLOC_010330|-	chr12:69003760-69004111	inf	0.0282	up	NA	TCONS_00017643	NA	NA
XLOC_010358|-	chr12:76100392-76100738	inf	0.00125	up	NA	TCONS_00017707	NA	NA
XLOC_010368|-	chr12:77272989-77273192	inf	0.0282	up	NA	TCONS_00017720	NA	NA
XLOC_010377|-	chr12:79981753-79982012	inf	0.0015	up	NA	TCONS_00017734	NA	NA
XLOC_010680|-	chr12:123256788-123257203	#NAME?	0.0026	down	NA	TCONS_00018301	NA	NA
XLOC_010726|n380430	chr12:127758833-127768828	inf	0.00675	up	NA	TCONS_00018411	NA	NA
XLOC_010802|-	chr13:20176053-20176276	inf	0.00945	up	NA	TCONS_00018541	NA	NA
XLOC_010869|387914	chr13:26618734-26626130	2.95752	5e-05	up	NA	TCONS_00018643	NM_001007538	NA
XLOC_010930|-	chr13:34116326-34116594	inf	0.0388	up	NA	TCONS_00018718	NA	NA
XLOC_011006|-	chr13:45492798-45493047	#NAME?	0.04165	down	NA	TCONS_00018826	NA	NA
XLOC_011016|-	chr13:45907522-45907768	#NAME?	0.00295	down	NA	TCONS_00018836	NA	NA
XLOC_011042|-	chr13:49821586-49821844	inf	0.01735	up	NA	TCONS_00018898	NA	NA
XLOC_011098|-	chr13:60739013-60739251	inf	0.00365	up	NA	TCONS_00019034	NA	NA
XLOC_011099|-	chr13:60969898-60970539	inf	0.00095	up	NA	TCONS_00019035	NA	NA
XLOC_011201|-	chr13:88324047-88324354	#NAME?	0.00575	down	NA	TCONS_00019193	NA	NA
XLOC_011223|-	chr13:95248631-95248969	inf	0.00055	up	NA	TCONS_00019227	NA	NA
XLOC_011308|-	chr13:111267414-111267673	inf	0.00945	up	NA	TCONS_00019352	NA	NA
XLOC_011351|-	chr13:114517869-114518381	inf	0.0118	up	NA	TCONS_00019431	NA	NA
XLOC_011418|-	chr13:26597258-26597472	inf	0.00945	up	NA	TCONS_00019527	NA	NA
XLOC_011611|n405556	chr13:50555937-51205735	2.88588	0.0259	up	NA	TCONS_00019882;TCONS_00019883;TCONS_00019884;TCONS_00019885;TCONS_00019886;TCONS_00019888;TCONS_00019895;TCONS_00019896;TCONS_00019897;TCONS_00019898;TCONS_00019901;TCONS_00019902;TCONS_00019903;TCONS_00019914	NA	NA
XLOC_011665|-	chr13:60969898-60970539	inf	0.01255	up	NA	TCONS_00020007	NA	NA
XLOC_011842|23026	chr13:109248499-109860355	#NAME?	0.0255	down	NA	TCONS_00020268	NM_001198950	NA
XLOC_011925|-	chr14:20930163-20930603	inf	0.01735	up	NA	TCONS_00020404	NA	NA
XLOC_011946|-	chr14:21537174-21537482	#NAME?	0.02455	down	NA	TCONS_00020431	NA	NA
XLOC_012053|-	chr14:35513650-35513954	#NAME?	0.00885	down	NA	TCONS_00020697	NA	NA
XLOC_012082|-	chr14:39572910-39573286	inf	0.0071	up	NA	TCONS_00020736	NA	NA
XLOC_012083|-	chr14:39583052-39583362	inf	0.0039	up	NA	TCONS_00020737	NA	NA
XLOC_012104|-	chr14:50041371-50041854	#NAME?	0.0113	down	NA	TCONS_00020779	NA	NA
XLOC_012113|-	chr14:50334388-50334874	inf	0.00085	up	NA	TCONS_00020792	NA	NA
XLOC_012121|-	chr14:50863172-50863421	#NAME?	0.01385	down	NA	TCONS_00020804	NA	NA
XLOC_012125|-	chr14:51692411-51692644	inf	0.0388	up	NA	TCONS_00020811	NA	NA
XLOC_012155|-	chr14:55822600-55822832	#NAME?	0.01745	down	NA	TCONS_00020859	NA	NA
XLOC_012191|-	chr14:60558199-60558534	inf	0.00365	up	NA	TCONS_00020911	NA	NA
XLOC_012282|-	chr14:73361009-73361233	#NAME?	0.02455	down	NA	TCONS_00021070	NA	NA
XLOC_012309|-	chr14:74937130-74937339	#NAME?	0.04165	down	NA	TCONS_00021109	NA	NA
XLOC_012321|-	chr14:75535930-75536268	#NAME?	0.00335	down	NA	TCONS_00021122	NA	NA
XLOC_012337|-	chr14:76672785-76673087	inf	0.00365	up	NA	TCONS_00021148	NA	NA
XLOC_012338|-	chr14:76674693-76674941	inf	0.01735	up	NA	TCONS_00021149	NA	NA
XLOC_012400|-	chr14:90421501-90421952	#NAME?	0.0113	down	NA	TCONS_00021256	NA	NA
XLOC_012413|-	chr14:91977120-91977482	inf	0.0282	up	NA	TCONS_00021282	NA	NA
XLOC_012420|-	chr14:93159106-93159316	inf	0.01735	up	NA	TCONS_00021294	NA	NA
XLOC_012421|-	chr14:93160701-93160954	#NAME?	0.01745	down	NA	TCONS_00021295	NA	NA
XLOC_012437|-	chr14:94592408-94592834	#NAME?	0.02455	down	NA	TCONS_00021329	NA	NA
XLOC_012445|-	chr14:95876434-95876662	inf	0.00945	up	NA	TCONS_00021346	NA	NA
XLOC_012446|-	chr14:95877767-95878039	#NAME?	0.00295	down	NA	TCONS_00021347	NA	NA
XLOC_012487|-	chr14:100204399-100204890	inf	0.0039	up	NA	TCONS_00021403	NA	NA
XLOC_012488|-	chr14:100205493-100205789	#NAME?	0.01745	down	NA	TCONS_00021404	NA	NA
XLOC_012499|-	chr14:100752425-100752765	inf	0.00045	up	NA	TCONS_00021427	NA	NA
XLOC_012529|-	chr14:102430153-102430505	#NAME?	0.01385	down	NA	TCONS_00021478	NA	NA
XLOC_012552|-	chr14:103981232-103981602	inf	0.0388	up	NA	TCONS_00021520	NA	NA
XLOC_012556|-	chr14:104021472-104021738	#NAME?	0.01745	down	NA	TCONS_00021525	NA	NA
XLOC_012569|-	chr14:105143894-105144435	inf	0.0282	up	NA	TCONS_00021542	NA	hsa-mir-4710
XLOC_012572|-	chr14:105188496-105188853	#NAME?	0.00115	down	NA	TCONS_00021548	NA	NA
XLOC_012586|-	chr14:105487940-105488350	#NAME?	0.00185	down	NA	TCONS_00021567	NA	NA
XLOC_012589|-	chr14:105553298-105553607	#NAME?	0.04165	down	NA	TCONS_00021570	NA	NA
XLOC_012638|-	chr14:21457120-21457456	inf	0.01735	up	NA	TCONS_00021694	NA	NA
XLOC_012661|-	chr14:23235225-23235574	inf	0.00945	up	NA	TCONS_00021740	NA	NA
XLOC_012692|-	chr14:24636707-24637098	inf	0.00365	up	NA	TCONS_00021813	NA	NA
XLOC_012753|-	chr14:35023970-35024170	#NAME?	0.01745	down	NA	TCONS_00021909	NA	NA
XLOC_012760|-	chr14:35761214-35761421	#NAME?	0.03185	down	NA	TCONS_00021922	NA	NA
XLOC_012784|n374394	chr14:39901833-39962715	#NAME?	0.0038	down	NA	TCONS_00021959	NA	NA
XLOC_012815|-	chr14:50334388-50334874	inf	0.00515	up	NA	TCONS_00022005	NA	NA
XLOC_012887|-	chr14:59261497-59261761	-1.2371	0.01105	down	NA	TCONS_00022112	NA	NA
XLOC_012902|-	chr14:61124478-61124872	inf	0.00125	up	NA	TCONS_00022130	NA	NA
XLOC_012923|-	chr14:64852805-64853023	inf	0.0132	up	NA	TCONS_00022173	NA	NA
XLOC_012982|-	chr14:73083567-73083911	#NAME?	0.0113	down	NA	TCONS_00022268	NA	NA
XLOC_012988|-	chr14:73588263-73588547	inf	0.0388	up	NA	TCONS_00022275	NA	NA
XLOC_013020|-	chr14:75446047-75446317	#NAME?	0.0026	down	NA	TCONS_00022324	NA	NA
XLOC_013064|-	chr14:81732119-81732606	#NAME?	0.01385	down	NA	TCONS_00022387	NA	NA
XLOC_013066|-	chr14:81734077-81734304	inf	0.0071	up	NA	TCONS_00022389	NA	NA
XLOC_013093|-	chr14:90862659-90863185	#NAME?	0.00885	down	NA	TCONS_00022431	NA	NA
XLOC_013117|-	chr14:93617521-93617812	inf	0.01735	up	NA	TCONS_00022480	NA	NA
XLOC_013140|-	chr14:95878512-95879095	#NAME?	0.00135	down	NA	TCONS_00022527	NA	NA
XLOC_013186|-	chr14:102691684-102691925	#NAME?	0.02455	down	NA	TCONS_00022621	NA	NA
XLOC_013196|-	chr14:103588351-103588625	#NAME?	0.02455	down	NA	TCONS_00022633	NA	NA
XLOC_013205|-	chr14:104017709-104018011	inf	0.0071	up	NA	TCONS_00022645	NA	NA
XLOC_013217|-	chr14:105187193-105187504	inf	0.0211	up	NA	TCONS_00022664	NA	NA
XLOC_013219|-	chr14:105188496-105188853	#NAME?	0.00015	down	NA	TCONS_00022666	NA	NA
XLOC_013225|122618	chr14:105391186-105399573	#NAME?	0.03485	down	NA	TCONS_00022674	NM_138790	NA
XLOC_013231|-	chr14:105487940-105488350	#NAME?	0.0038	down	NA	TCONS_00022683	NA	NA
XLOC_013244|-	chr14:105772123-105772368	inf	0.0388	up	NA	TCONS_00022700	NA	NA
XLOC_013278|-	chr15:22892256-22892571	#NAME?	0.02455	down	NA	TCONS_00022823	NA	NA
XLOC_013358|-	chr15:33396775-33397012	inf	0.00945	up	NA	TCONS_00023092	NA	NA
XLOC_013466|-	chr15:44164728-44165111	#NAME?	0.0113	down	NA	TCONS_00023314	NA	NA
XLOC_013535|-	chr15:56286148-56286604	inf	0.00025	up	NA	TCONS_00023415	NA	NA
XLOC_013589|-	chr15:64126288-64126490	#NAME?	0.01745	down	NA	TCONS_00023518	NA	NA
XLOC_013715|-	chr15:75627945-75628235	inf	0.0388	up	NA	TCONS_00023723	NA	NA
XLOC_013725|-	chr15:75961970-75962185	#NAME?	0.03185	down	NA	TCONS_00023734	NA	NA
XLOC_013750|-	chr15:78832438-78832659	inf	0.0039	up	NA	TCONS_00023766	NA	NA
XLOC_013764|-	chr15:79966109-79966472	#NAME?	0.01385	down	NA	TCONS_00023785	NA	NA
XLOC_013831|-	chr15:87908198-87908474	#NAME?	0.00295	down	NA	TCONS_00023874	NA	TCONS_00023874:194-269
XLOC_013932|-	chr15:99995532-99995846	#NAME?	0.00575	down	NA	TCONS_00024041	NA	NA
XLOC_013946|-	chr15:101261729-101262097	#NAME?	0.01745	down	NA	TCONS_00024064	NA	NA
XLOC_013948|-	chr15:101301348-101301684	inf	0.0211	up	NA	TCONS_00024066	NA	NA
XLOC_013950|-	chr15:101419452-101419831	inf	0.0388	up	NA	TCONS_00024072	NA	NA
XLOC_013956|-	chr15:102285586-102285933	#NAME?	0.03185	down	NA	TCONS_00024080	NA	NA
XLOC_014053|-	chr15:35591621-35591832	#NAME?	0.01745	down	NA	TCONS_00024258	NA	NA
XLOC_014070|-	chr15:39505229-39505551	inf	0.00365	up	NA	TCONS_00024290	NA	NA
XLOC_014183|-	chr15:50845423-50845645	#NAME?	0.01385	down	NA	TCONS_00024457	NA	NA
XLOC_014200|-	chr15:52309813-52310160	#NAME?	0.01385	down	NA	TCONS_00024481	NA	NA
XLOC_014225|-	chr15:56286148-56286604	inf	0.0026	up	NA	TCONS_00024535	NA	NA
XLOC_014236|-	chr15:58623411-58623700	#NAME?	0.0498	down	NA	TCONS_00024556	NA	NA
XLOC_014302|-	chr15:65734811-65735300	#NAME?	0.00135	down	NA	TCONS_00024644	NA	NA
XLOC_014330|10391	chr15:68871572-69020145	-1.71551	0.0114	down	NA	TCONS_00024701	NM_006091	NA
XLOC_014340|-	chr15:70390981-70391211	inf	0.0132	up	NA	TCONS_00024715	NA	NA
XLOC_014531|-	chr15:90294680-90294986	#NAME?	0.00335	down	NA	TCONS_00025061	NA	NA
XLOC_014575|-	chr15:96883649-96883890	inf	0.0132	up	NA	TCONS_00025143	NA	NA
XLOC_014577|n374943	chr15:96885116-96888154	#NAME?	0.01475	down	NA	TCONS_00025145	NA	NA
XLOC_014598|n338165	chr15:99927815-99929274	inf	0.0044	up	NA	TCONS_00025184	NA	NA
XLOC_014608|-	chr15:101253311-101253553	inf	0.00945	up	NA	TCONS_00025207	NA	NA
XLOC_014643|-	chr16:416100-416685	#NAME?	0.00885	down	NA	TCONS_00025257	NA	NA
XLOC_014658|-	chr16:686475-686901	#NAME?	0.00575	down	NA	TCONS_00025282	NA	NA
XLOC_014674|-	chr16:798093-798662	#NAME?	0.03185	down	NA	TCONS_00025298	NA	TCONS_00025298:389-456
XLOC_014694|-	chr16:1468091-1468470	inf	0.0039	up	NA	TCONS_00025334	NA	NA
XLOC_014712|-	chr16:2031823-2032082	inf	0.0388	up	NA	TCONS_00025358	NA	NA
XLOC_014757|146439	chr16:3077867-3085542	inf	0.00485	up	NA	TCONS_00025433	NM_001103175	NA
XLOC_014765|-	chr16:3200680-3201068	inf	0.01295	up	NA	TCONS_00025456	NA	NA
XLOC_014781|-	chr16:3539387-3539614	#NAME?	0.01745	down	NA	TCONS_00025476	NA	NA
XLOC_014784|-	chr16:3630587-3630867	inf	0.01735	up	NA	TCONS_00025480	NA	NA
XLOC_014790|-	chr16:4234129-4234790	#NAME?	0.0047	down	NA	TCONS_00025488	NA	NA
XLOC_014797|-	chr16:4373464-4374135	#NAME?	0.00135	down	NA	TCONS_00025495	NA	NA
XLOC_014800|-	chr16:4380553-4380834	#NAME?	0.01745	down	NA	TCONS_00025498	NA	TCONS_00025498:34-100
XLOC_014918|-	chr16:22427119-22427631	inf	0.00945	up	NA	TCONS_00025690	NA	NA
XLOC_014925|-	chr16:22825347-22825816	inf	0.0132	up	NA	TCONS_00025701	NA	NA
XLOC_014954|-	chr16:25269531-25270119	#NAME?	0.04165	down	NA	TCONS_00025739	NA	NA
XLOC_015027|-	chr16:30755653-30755892	inf	0.0132	up	NA	TCONS_00025881	NA	NA
XLOC_015047|-	chr16:31214349-31214613	inf	0.0211	up	NA	TCONS_00025918	NA	NA
XLOC_015088|-	chr16:47939135-47939491	#NAME?	0.01385	down	NA	TCONS_00025986	NA	NA
XLOC_015130|-	chr16:53537594-53537827	inf	0.0071	up	NA	TCONS_00026066	NA	NA
XLOC_015135|-	chr16:54324121-54324601	#NAME?	0.02455	down	NA	TCONS_00026071	NA	NA
XLOC_015193|-	chr16:58496183-58496689	#NAME?	0.0178	down	NA	TCONS_00026164	NA	NA
XLOC_015255|-	chr16:67967778-67968249	#NAME?	0.01745	down	NA	TCONS_00026284	NA	NA
XLOC_015258|-	chr16:68270210-68270444	#NAME?	0.04165	down	NA	TCONS_00026290	NA	NA
XLOC_015299|-	chr16:71878704-71879042	inf	0.0211	up	NA	TCONS_00026359	NA	NA
XLOC_015320|-	chr16:74363176-74363522	inf	0.01265	up	NA	TCONS_00026388	NA	NA
XLOC_015364|-	chr16:81477821-81478095	inf	0.0211	up	NA	TCONS_00026447	NA	TCONS_00026447:52-119
XLOC_015399|-	chr16:85644541-85644836	#NAME?	0.00295	down	NA	TCONS_00026497	NA	NA
XLOC_015426|-	chr16:87356542-87356802	inf	0.0388	up	NA	TCONS_00026534	NA	NA
XLOC_015446|n383027	chr16:88729780-88753594	11.8394	0.04505	up	NA	TCONS_00026570	NA	TCONS_00026570:2375-2447
XLOC_015459|-	chr16:89283502-89283743	inf	0.0211	up	NA	TCONS_00026589	NA	NA
XLOC_015496|n342453	chr16:124138-124960	#NAME?	0.0091	down	NA	TCONS_00026669	NA	NA
XLOC_015570|-	chr16:2320210-2320445	inf	0.00365	up	NA	TCONS_00026779	NA	NA
XLOC_015595|-	chr16:3018899-3019208	inf	0.01735	up	NA	TCONS_00026819	NA	NA
XLOC_015598|-	chr16:3044911-3053156	#NAME?	0.02455	down	NA	TCONS_00026823	NA	NA
XLOC_015609|-	chr16:3200680-3201068	inf	0.0179	up	NA	TCONS_00026837	NA	NA
XLOC_015613|-	chr16:3222307-3222595	inf	0.0132	up	NA	TCONS_00026841	NA	NA
XLOC_015614|-	chr16:3238201-3238472	inf	0.00545	up	NA	TCONS_00026842	NA	NA
XLOC_015617|-	chr16:3345875-3346089	#NAME?	0.01745	down	NA	TCONS_00026853	NA	NA
XLOC_015631|-	chr16:3931203-3931668	inf	0.00995	up	NA	TCONS_00026868	NA	NA
XLOC_015635|-	chr16:4234129-4234790	#NAME?	0.00275	down	NA	TCONS_00026878	NA	NA
XLOC_015639|-	chr16:4323551-4323922	#NAME?	0.00885	down	NA	TCONS_00026898	NA	NA
XLOC_015652|-	chr16:4742211-4742493	#NAME?	0.01385	down	NA	TCONS_00026919	NA	NA
XLOC_015670|-	chr16:9184553-9184811	inf	0.0039	up	NA	TCONS_00026942	NA	NA
XLOC_015688|-	chr16:11637786-11638032	#NAME?	0.0023	down	NA	TCONS_00026964	NA	NA
XLOC_015697|-	chr16:12069801-12070437	#NAME?	0.0113	down	NA	TCONS_00026980	NA	NA
XLOC_015812|-	chr16:29302741-29302948	#NAME?	0.03185	down	NA	TCONS_00027146	NA	NA
XLOC_015909|-	chr16:48644350-48644663	#NAME?	0.0113	down	NA	TCONS_00027273	NA	NA
XLOC_015959|-	chr16:56512740-56512965	inf	0.00945	up	NA	TCONS_00027364	NA	NA
XLOC_015961|-	chr16:56650817-56651224	inf	0.01735	up	NA	TCONS_00027366	NA	NA
XLOC_016071|-	chr16:70612049-70612291	inf	0.00945	up	NA	TCONS_00027528	NA	NA
XLOC_016084|-	chr16:71843190-71843593	#NAME?	0.01385	down	NA	TCONS_00027547	NA	NA
XLOC_016102|-	chr16:74361970-74362408	#NAME?	0.00575	down	NA	TCONS_00027582	NA	TCONS_00027582:170-243
XLOC_016127|-	chr16:75628991-75629518	#NAME?	0.0113	down	NA	TCONS_00027626	NA	NA
XLOC_016205|-	chr16:87360110-87360555	#NAME?	0.00575	down	NA	TCONS_00027771	NA	NA
XLOC_016229|-	chr16:88868516-88869191	#NAME?	0.01745	down	NA	TCONS_00027811	NA	NA
XLOC_016238|-	chr16:89572314-89572846	#NAME?	0.0498	down	NA	TCONS_00027823	NA	NA
XLOC_016264|-	chr17:618238-618548	inf	0.0084	up	NA	TCONS_00027864	NA	NA
XLOC_016279|-	chr17:1303734-1304000	#NAME?	0.01745	down	NA	TCONS_00027879	NA	NA
XLOC_016401|-	chr17:8090525-8090759	inf	0.0211	up	NA	TCONS_00028120	NA	NA
XLOC_016476|-	chr17:16921934-16922140	inf	0.0388	up	NA	TCONS_00028272	NA	NA
XLOC_016484|-	chr17:17149042-17149269	inf	0.0071	up	NA	TCONS_00028282	NA	NA
XLOC_016491|-	chr17:17740396-17741110	#NAME?	0.03185	down	NA	TCONS_00028289	NA	NA
XLOC_016492|-	chr17:17742877-17743105	#NAME?	0.00575	down	NA	TCONS_00028290	NA	NA
XLOC_016547|-	chr17:20946695-20946972	#NAME?	0.01745	down	NA	TCONS_00028371	NA	NA
XLOC_016566|-	chr17:25620541-25620936	inf	0.0282	up	NA	TCONS_00028399	NA	NA
XLOC_016580|645832	chr17:26691289-26692265	inf	0.00825	up	NA	TCONS_00028417	NM_001080837	NA
XLOC_016623|-	chr17:29890746-29891415	#NAME?	0.00295	down	NA	TCONS_00028505	NA	NA
XLOC_016624|-	chr17:29892247-29892479	#NAME?	0.03185	down	NA	TCONS_00028506	NA	NA
XLOC_016625|-	chr17:29900221-29900819	#NAME?	0.0029	down	NA	TCONS_00028507	NA	NA
XLOC_016669|-	chr17:33736527-33736924	#NAME?	0.00335	down	NA	TCONS_00028575	NA	NA
XLOC_016706|-	chr17:36906861-36907206	#NAME?	0.00055	down	NA	TCONS_00028620	NA	NA
XLOC_016729|-	chr17:37910374-37910800	#NAME?	0.0113	down	NA	TCONS_00028659	NA	NA
XLOC_016736|-	chr17:38084369-38084704	inf	0.0039	up	NA	TCONS_00028667	NA	NA
XLOC_016848|-	chr17:43097571-43097947	inf	0.002	up	NA	TCONS_00028841	NA	NA
XLOC_016902|-	chr17:46145742-46145954	inf	0.01735	up	NA	TCONS_00028929	NA	NA
XLOC_016909|-	chr17:46652065-46652270	inf	0.0388	up	NA	TCONS_00028937	NA	NA
XLOC_016924|-	chr17:47269322-47269546	#NAME?	0.0113	down	NA	TCONS_00028966	NA	NA
XLOC_016928|-	chr17:47457363-47457586	inf	0.0388	up	NA	TCONS_00028980	NA	NA
XLOC_016935|-	chr17:47910209-47910661	#NAME?	0.00885	down	NA	TCONS_00028991	NA	NA
XLOC_016941|-	chr17:48114430-48114986	#NAME?	0.0003	down	NA	TCONS_00029000	NA	NA
XLOC_016949|-	chr17:48255458-48255730	inf	0.0282	up	NA	TCONS_00029013	NA	NA
XLOC_016997|-	chr17:54991553-54992424	1.98693	0.03965	up	NA	TCONS_00029099	NA	NA
XLOC_017024|-	chr17:56595544-56596115	#NAME?	0.00135	down	NA	TCONS_00029134	NA	NA
XLOC_017057|-	chr17:60248926-60249331	#NAME?	0.01745	down	NA	TCONS_00029174	NA	NA
XLOC_017063|-	chr17:60694861-60695079	inf	0.01735	up	NA	TCONS_00029182	NA	NA
XLOC_017081|-	chr17:61921217-61921494	inf	0.0039	up	NA	TCONS_00029209	NA	NA
XLOC_017098|-	chr17:63053555-63053938	inf	0.00045	up	NA	TCONS_00029229	NA	NA
XLOC_017099|-	chr17:63053960-63054484	#NAME?	0.00925	down	NA	TCONS_00029230	NA	NA
XLOC_017119|-	chr17:66097306-66097613	#NAME?	0.0048	down	NA	TCONS_00029265	NA	NA
XLOC_017182|-	chr17:73030167-73031581	inf	0.0071	up	NA	TCONS_00029368	NA	NA
XLOC_017191|-	chr17:73285834-73286089	inf	0.0388	up	NA	TCONS_00029377	NA	NA
XLOC_017218|-	chr17:74553172-74553695	inf	0.00945	up	NA	TCONS_00029425	NA	NA
XLOC_017225|-	chr17:74779190-74779607	#NAME?	0.00335	down	NA	TCONS_00029443	NA	NA
XLOC_017253|-	chr17:76922286-76922510	#NAME?	0.04165	down	NA	TCONS_00029515	NA	NA
XLOC_017255|-	chr17:76966144-76966607	#NAME?	0.01745	down	NA	TCONS_00029517	NA	NA
XLOC_017271|-	chr17:78124065-78124347	#NAME?	0.0498	down	NA	TCONS_00029540	NA	NA
XLOC_017295|-	chr17:79476651-79476885	#NAME?	0.00295	down	NA	TCONS_00029581	NA	NA
XLOC_017317|-	chr17:79830865-79831098	inf	0.00945	up	NA	TCONS_00029607	NA	NA
XLOC_017338|-	chr17:80232072-80232415	#NAME?	0.00295	down	NA	TCONS_00029642	NA	NA
XLOC_017356|-	chr17:80687927-80688186	#NAME?	0.0498	down	NA	TCONS_00029664	NA	NA
XLOC_017363|-	chr17:81056731-81057193	inf	0.00945	up	NA	TCONS_00029671	NA	NA
XLOC_017374|359845	chr17:62179-618096	-7.92999	0.0275	down	NA	TCONS_00029688	NA	TCONS_00029688:3151-3216
XLOC_017377|-	chr17:618238-618548	inf	0.0137	up	NA	TCONS_00029699	NA	NA
XLOC_017455|-	chr17:4852911-4853229	#NAME?	0.0113	down	NA	TCONS_00029846	NA	NA
XLOC_017473|-	chr17:6130478-6130710	inf	0.0132	up	NA	TCONS_00029880	NA	NA
XLOC_017511|-	chr17:7619113-7619604	#NAME?	0.01745	down	NA	TCONS_00029948	NA	NA
XLOC_017550|-	chr17:9148825-9149070	#NAME?	0.01745	down	NA	TCONS_00030002	NA	NA
XLOC_017607|-	chr17:15844229-15844482	#NAME?	0.0113	down	NA	TCONS_00030080	NA	NA
XLOC_017651|-	chr17:18162236-18162589	inf	0.0042	up	NA	TCONS_00030141	NA	NA
XLOC_017700|-	chr17:25680309-25680746	inf	0.00415	up	NA	TCONS_00030218	NA	NA
XLOC_017730|-	chr17:27181208-27181689	inf	0.0132	up	NA	TCONS_00030259	NA	NA
XLOC_017760|-	chr17:29900221-29900819	#NAME?	0.00815	down	NA	TCONS_00030295	NA	NA
XLOC_017765|-	chr17:30345614-30345911	inf	0.0042	up	NA	TCONS_00030300	NA	NA
XLOC_017839|-	chr17:36479152-36479457	inf	0.0071	up	NA	TCONS_00030453	NA	NA
XLOC_017941|-	chr17:39844657-39844929	#NAME?	0.00295	down	NA	TCONS_00030591	NA	NA
XLOC_017942|-	chr17:39850356-39850778	inf	0.0132	up	NA	TCONS_00030592	NA	NA
XLOC_017949|-	chr17:40005749-40006938	#NAME?	5e-05	down	NA	TCONS_00030606	NA	NA
XLOC_017953|-	chr17:40193070-40194959	inf	0.0132	up	NA	TCONS_00030613	NA	NA
XLOC_017961|-	chr17:40428555-40428815	#NAME?	0.00885	down	NA	TCONS_00030625	NA	NA
XLOC_018035|-	chr17:43253304-43253604	inf	0.0282	up	NA	TCONS_00030756	NA	NA
XLOC_018063|-	chr17:45095110-45095783	inf	0.0211	up	NA	TCONS_00030797	NA	NA
XLOC_018064|-	chr17:45111165-45111369	inf	0.0132	up	NA	TCONS_00030798	NA	NA
XLOC_018087|-	chr17:46568438-46568775	#NAME?	0.01385	down	NA	TCONS_00030835	NA	NA
XLOC_018105|-	chr17:46942330-46942571	#NAME?	0.0023	down	NA	TCONS_00030858	NA	NA
XLOC_018123|-	chr17:47911060-47911394	inf	0.00365	up	NA	TCONS_00030886	NA	NA
XLOC_018138|-	chr17:48422912-48423243	inf	0.0039	up	NA	TCONS_00030910	NA	NA
XLOC_018155|-	chr17:49030509-49030817	#NAME?	0.02455	down	NA	TCONS_00030933	NA	NA
XLOC_018172|9241	chr17:54671059-54672951	-1.12537	0.04775	down	NA	TCONS_00030957	NM_005450	NA
XLOC_018229|n332578	chr17:58203910-58213064	2.10001	0.04935	up	NA	TCONS_00031056;TCONS_00031057	NA	NA
XLOC_018235|-	chr17:59491752-59492110	inf	0.01735	up	NA	TCONS_00031068	NA	NA
XLOC_018249|-	chr17:61043175-61043455	inf	0.00365	up	NA	TCONS_00031085	NA	NA
XLOC_018275|-	chr17:62469775-62470044	#NAME?	0.02455	down	NA	TCONS_00031137	NA	NA
XLOC_018280|-	chr17:62676123-62676392	inf	0.0388	up	NA	TCONS_00031142	NA	NA
XLOC_018306|-	chr17:66097306-66097613	#NAME?	0.0136	down	NA	TCONS_00031199	NA	NA
XLOC_018463|-	chr17:79313591-79314104	#NAME?	0.0026	down	NA	TCONS_00031465	NA	TCONS_00031465:402-471
XLOC_018524|400629	chr17:80317122-80321652	inf	0.00825	up	NA	TCONS_00031551	NM_207459	NA
XLOC_018533|-	chr17:80476951-80477306	inf	0.0058	up	NA	TCONS_00031574	NA	NA
XLOC_018561|-	chr18:812784-813037	inf	0.0039	up	NA	TCONS_00031609	NA	NA
XLOC_018604|-	chr18:9017373-9017694	#NAME?	0.00575	down	NA	TCONS_00031690	NA	NA
XLOC_018655|-	chr18:14075163-14075471	inf	0.01735	up	NA	TCONS_00031764	NA	NA
XLOC_018663|-	chr18:14470960-14471277	inf	0.0071	up	NA	TCONS_00031781	NA	NA
XLOC_018673|-	chr18:14976369-14976577	#NAME?	0.00575	down	NA	TCONS_00031791	NA	NA
XLOC_018774|4092	chr18:46446222-46478413	1.25081	0.042	up	NA	TCONS_00031964	NM_001190821	NA
XLOC_018775|-	chr18:46478727-46479096	#NAME?	0.01745	down	NA	TCONS_00031965	NA	NA
XLOC_018784|-	chr18:48478344-48478636	#NAME?	0.0113	down	NA	TCONS_00031977	NA	NA
XLOC_018857|-	chr18:61350739-61350947	inf	0.0039	up	NA	TCONS_00032076	NA	NA
XLOC_018899|-	chr18:72921559-72922130	inf	0.002	up	NA	TCONS_00032142	NA	NA
XLOC_018941|-	chr18:813299-813548	inf	0.00945	up	NA	TCONS_00032219	NA	NA
XLOC_019046|-	chr18:20136051-20136317	inf	0.0132	up	NA	TCONS_00032368	NA	NA
XLOC_019047|-	chr18:20143471-20143701	inf	0.0071	up	NA	TCONS_00032369	NA	NA
XLOC_019056|-	chr18:22006253-22006562	#NAME?	0.0023	down	NA	TCONS_00032380	NA	NA
XLOC_019107|-	chr18:34361670-34362000	inf	0.01735	up	NA	TCONS_00032452	NA	NA
XLOC_019140|-	chr18:44388369-44388752	#NAME?	0.0026	down	NA	TCONS_00032512	NA	NA
XLOC_019169|-	chr18:48556089-48556295	inf	0.00945	up	NA	TCONS_00032593	NA	TCONS_00032593:92-158
XLOC_019176|-	chr18:52495004-52495524	#NAME?	0.02455	down	NA	TCONS_00032602	NA	NA
XLOC_019201|-	chr18:57069472-57069909	#NAME?	0.0026	down	NA	TCONS_00032641	NA	NA
XLOC_019215|-	chr18:60648818-60649056	inf	0.0282	up	NA	TCONS_00032661	NA	NA
XLOC_019237|-	chr18:67668395-67668615	#NAME?	0.01745	down	NA	TCONS_00032688	NA	NA
XLOC_019284|26251	chr18:77623667-77660279	#NAME?	0.01775	down	NA	TCONS_00032781	NM_012283	NA
XLOC_019305|-	chr19:633624-634327	#NAME?	0.0011	down	NA	TCONS_00032808	NA	NA
XLOC_019306|-	chr19:635393-635670	#NAME?	0.01385	down	NA	TCONS_00032809	NA	NA
XLOC_019353|-	chr19:1605863-1606119	inf	0.0282	up	NA	TCONS_00032874	NA	NA
XLOC_019375|-	chr19:2475228-2475768	#NAME?	0.00325	down	NA	TCONS_00032899	NA	NA
XLOC_019402|-	chr19:3557949-3558151	inf	0.01735	up	NA	TCONS_00032937	NA	NA
XLOC_019437|-	chr19:5677736-5678267	inf	0.0132	up	NA	TCONS_00032986	NA	NA
XLOC_019447|-	chr19:6198486-6198719	#NAME?	0.00885	down	NA	TCONS_00033004	NA	NA
XLOC_019451|-	chr19:6425543-6425788	inf	0.0039	up	NA	TCONS_00033009	NA	NA
XLOC_019497|-	chr19:8579158-8579408	inf	0.0132	up	NA	TCONS_00033091	NA	NA
XLOC_019530|-	chr19:10679998-10680358	#NAME?	0.04165	down	NA	TCONS_00033163	NA	NA
XLOC_019583|-	chr19:12662834-12663070	#NAME?	0.01745	down	NA	TCONS_00033246	NA	NA
XLOC_019606|-	chr19:13278321-13278640	inf	0.00945	up	NA	TCONS_00033273	NA	NA
XLOC_019607|-	chr19:13278749-13278979	#NAME?	0.00295	down	NA	TCONS_00033274	NA	NA
XLOC_019647|23476	chr19:15050245-16770968	inf	0.04045	up	NA	TCONS_00033321	NM_058243	NA
XLOC_019675|10523	chr19:15050245-16770968	#NAME?	0.03725	down	NA	TCONS_00033383	NM_006387	NA
XLOC_019697|-	chr19:17530306-17530680	inf	0.0011	up	NA	TCONS_00033413	NA	NA
XLOC_019718|-	chr19:18389020-18389290	inf	0.0039	up	NA	TCONS_00033440	NA	NA
XLOC_019846|-	chr19:33875670-33875873	inf	0.01735	up	NA	TCONS_00033625	NA	NA
XLOC_019877|-	chr19:35809616-35810055	inf	0.00945	up	NA	TCONS_00033694	NA	NA
XLOC_019890|-	chr19:36130713-36130991	inf	0.002	up	NA	TCONS_00033712	NA	NA
XLOC_019907|-	chr19:36439975-36440474	inf	0.002	up	NA	TCONS_00033737	NA	NA
XLOC_019966|-	chr19:39678284-39678507	inf	0.0042	up	NA	TCONS_00033851	NA	NA
XLOC_019973|-	chr19:39894585-39894889	inf	0.0039	up	NA	TCONS_00033858	NA	NA
XLOC_019990|-	chr19:40314768-40315186	#NAME?	0.00575	down	NA	TCONS_00033881	NA	NA
XLOC_020006|-	chr19:40926757-40927172	#NAME?	0.03185	down	NA	TCONS_00033899	NA	NA
XLOC_020062|-	chr19:43692254-43692455	inf	0.0071	up	NA	TCONS_00033984	NA	NA
XLOC_020063|-	chr19:43788275-43788510	inf	0.01735	up	NA	TCONS_00033985	NA	NA
XLOC_020121|-	chr19:46088949-46089252	#NAME?	0.01745	down	NA	TCONS_00034094	NA	NA
XLOC_020139|-	chr19:46849717-46849976	inf	0.0388	up	NA	TCONS_00034129	NA	NA
XLOC_020170|-	chr19:48700273-48700829	#NAME?	0.0113	down	NA	TCONS_00034173	NA	NA
XLOC_020216|-	chr19:50134441-50134658	inf	0.01735	up	NA	TCONS_00034249	NA	NA
XLOC_020250|-	chr19:51600421-51600816	#NAME?	0.02455	down	NA	TCONS_00034314	NA	NA
XLOC_020284|-	chr19:53204506-53204779	inf	0.0132	up	NA	TCONS_00034366	NA	NA
XLOC_020345|-	chr19:55919957-55920175	inf	0.00945	up	NA	TCONS_00034481	NA	NA
XLOC_020350|646643	chr19:56040939-56047664	#NAME?	0.00395	down	NA	TCONS_00034487	NM_001101401	NA
XLOC_020440|-	chr19:58942075-58942958	#NAME?	5e-05	down	NA	TCONS_00034633	NA	NA
XLOC_020469|-	chr19:633624-634327	#NAME?	0.0044	down	NA	TCONS_00034667	NA	NA
XLOC_020472|-	chr19:645002-645327	inf	0.0132	up	NA	TCONS_00034670	NA	NA
XLOC_020491|-	chr19:1204935-1205227	inf	0.0042	up	NA	TCONS_00034697	NA	NA
XLOC_020495|-	chr19:1263043-1263475	inf	0.0132	up	NA	TCONS_00034702	NA	NA
XLOC_020534|-	chr19:2475228-2475768	#NAME?	0.00745	down	NA	TCONS_00034755	NA	NA
XLOC_020585|-	chr19:4796335-4796965	inf	0.0132	up	NA	TCONS_00034831	NA	NA
XLOC_020777|-	chr19:13274333-13274628	inf	0.0039	up	NA	TCONS_00035111	NA	NA
XLOC_020840|n379409	chr19:15050245-16770968	#NAME?	0.03095	down	NA	TCONS_00035206	NA	NA
XLOC_020891|-	chr19:19170165-19170630	inf	0.0003	up	NA	TCONS_00035279	NA	NA
XLOC_020935|-	chr19:22321522-22321916	#NAME?	0.00295	down	NA	TCONS_00035343	NA	NA
XLOC_020989|-	chr19:32835601-32836086	#NAME?	0.01745	down	NA	TCONS_00035461	NA	NA
XLOC_021142|-	chr19:41255980-41256406	#NAME?	0.00135	down	NA	TCONS_00035718	NA	NA
XLOC_021146|-	chr19:41316053-41316344	inf	0.01735	up	NA	TCONS_00035722	NA	NA
XLOC_021147|-	chr19:41317647-41318094	inf	0.00945	up	NA	TCONS_00035723	NA	NA
XLOC_021151|-	chr19:41814186-41814429	#NAME?	0.01745	down	NA	TCONS_00035728	NA	NA
XLOC_021166|-	chr19:42579599-42579916	inf	0.01735	up	NA	TCONS_00035757	NA	NA
XLOC_021170|n338668	chr19:42656720-42661675	inf	0.00895	up	NA	TCONS_00035764	NA	NA
XLOC_021176|-	chr19:42771906-42772258	inf	0.002	up	NA	TCONS_00035770	NA	NA
XLOC_021239|-	chr19:45981988-45982197	inf	0.0015	up	NA	TCONS_00035882	NA	NA
XLOC_021293|-	chr19:48246747-48246951	inf	0.00365	up	NA	TCONS_00035971	NA	NA
XLOC_021303|-	chr19:48698866-48699096	#NAME?	0.01385	down	NA	TCONS_00035985	NA	NA
XLOC_021460|57348	chr19:54926604-54948069	inf	0.00415	up	NA	TCONS_00036300	NM_001005367	NA
XLOC_021560|-	chr19:58952999-58953204	inf	0.0211	up	NA	TCONS_00036442	NA	NA
XLOC_021620|-	chr2:3486773-3487319	#NAME?	0.0011	down	NA	TCONS_00036536	NA	NA
XLOC_021656|-	chr2:9894212-9894431	#NAME?	0.02455	down	NA	TCONS_00036603	NA	NA
XLOC_021668|-	chr2:10422622-10423044	inf	0.00945	up	NA	TCONS_00036618	NA	TCONS_00036618:175-252
XLOC_021669|-	chr2:10423248-10423485	inf	0.0388	up	NA	TCONS_00036619	NA	NA
XLOC_021843|-	chr2:28642442-28642879	#NAME?	0.01745	down	NA	TCONS_00036911	NA	NA
XLOC_021941|n365431	chr2:43028633-43039049	1.6177	0.0377	up	NA	TCONS_00037084	NA	NA
XLOC_021950|-	chr2:43823578-43823855	#NAME?	0.01385	down	NA	TCONS_00037094	NA	NA
XLOC_021962|-	chr2:45237023-45237470	#NAME?	0.03185	down	NA	TCONS_00037113	NA	NA
XLOC_022028|-	chr2:55338644-55338967	inf	0.0388	up	NA	TCONS_00037223	NA	NA
XLOC_022035|-	chr2:55846082-55846409	#NAME?	0.0113	down	NA	TCONS_00037232	NA	NA
XLOC_022089|-	chr2:64883698-64883948	inf	0.0039	up	NA	TCONS_00037325	NA	NA
XLOC_022265|-	chr2:85830002-85830297	inf	0.00365	up	NA	TCONS_00037629	NA	NA
XLOC_022320|-	chr2:95873330-95873727	inf	0.0249	up	NA	TCONS_00037741	NA	NA
XLOC_022334|-	chr2:96583112-96583445	#NAME?	0.02455	down	NA	TCONS_00037759	NA	NA
XLOC_022340|-	chr2:96971437-96971646	inf	0.0211	up	NA	TCONS_00037765	NA	NA
XLOC_022452|-	chr2:109499066-109499308	#NAME?	0.01745	down	NA	TCONS_00037955	NA	NA
XLOC_022479|-	chr2:113029389-113029671	#NAME?	0.04165	down	NA	TCONS_00038023	NA	NA
XLOC_022491|-	chr2:113638123-113638494	inf	0.0071	up	NA	TCONS_00038037	NA	NA
XLOC_022520|-	chr2:114718512-114719033	#NAME?	0.01745	down	NA	TCONS_00038103	NA	NA
XLOC_022528|-	chr2:118773001-118773244	inf	0.0132	up	NA	TCONS_00038121	NA	NA
XLOC_022548|-	chr2:121298335-121298612	inf	0.0132	up	NA	TCONS_00038163	NA	NA
XLOC_022588|-	chr2:128848236-128848598	#NAME?	0.02455	down	NA	TCONS_00038233	NA	NA
XLOC_022601|-	chr2:131149097-131149351	#NAME?	0.01745	down	NA	TCONS_00038249	NA	NA
XLOC_022609|-	chr2:131581513-131581855	#NAME?	0.04165	down	NA	TCONS_00038260	NA	NA
XLOC_022706|-	chr2:152336790-152337209	#NAME?	0.0026	down	NA	TCONS_00038399	NA	NA
XLOC_022719|-	chr2:157189879-157190747	#NAME?	0.00575	down	NA	TCONS_00038414	NA	NA
XLOC_022721|-	chr2:157199133-157199457	#NAME?	0.01745	down	NA	TCONS_00038416	NA	NA
XLOC_022816|-	chr2:175113492-175113933	#NAME?	0.0113	down	NA	TCONS_00038584	NA	NA
XLOC_022853|n378945	chr2:179278389-179315958	inf	0.04925	up	NA	TCONS_00038636;TCONS_00038637;TCONS_00038638;TCONS_00038640;TCONS_00038641;TCONS_00038642	NA	NA
XLOC_022921|-	chr2:193060167-193060633	#NAME?	0.00335	down	NA	TCONS_00038761	NA	NA
XLOC_022933|-	chr2:198300682-198300999	#NAME?	0.01385	down	NA	TCONS_00038775	NA	NA
XLOC_023011|-	chr2:208369933-208370135	#NAME?	0.02455	down	NA	TCONS_00038940	NA	NA
XLOC_023059|3488	chr2:217536827-217560272	-2.2764	0.0002	down	NA	TCONS_00039028	NM_000599	NA
XLOC_023187|-	chr2:232469086-232469349	inf	0.01735	up	NA	TCONS_00039231	NA	NA
XLOC_023245|-	chr2:237551729-237551976	#NAME?	0.0113	down	NA	TCONS_00039316	NA	NA
XLOC_023267|-	chr2:239068274-239068524	#NAME?	0.00575	down	NA	TCONS_00039354	NA	NA
XLOC_023285|-	chr2:241370590-241371256	#NAME?	0.00335	down	NA	TCONS_00039374	NA	NA
XLOC_023352|-	chr2:1750046-1750258	inf	0.0132	up	NA	TCONS_00039485	NA	NA
XLOC_023373|-	chr2:3486773-3487319	#NAME?	0.0044	down	NA	TCONS_00039508	NA	NA
XLOC_023452|-	chr2:11294809-11295143	#NAME?	0.01745	down	NA	TCONS_00039676	NA	NA
XLOC_023500|-	chr2:19809840-19810143	#NAME?	0.03185	down	NA	TCONS_00039758	NA	NA
XLOC_023556|-	chr2:25452622-25453021	#NAME?	0.00135	down	NA	TCONS_00039852	NA	NA
XLOC_023568|-	chr2:26986306-26986679	inf	0.01735	up	NA	TCONS_00039883	NA	NA
XLOC_023997|-	chr2:85645422-85645763	inf	0.0282	up	NA	TCONS_00040556	NA	NA
XLOC_024022|-	chr2:87550467-87550800	#NAME?	0.03185	down	NA	TCONS_00040611	NA	NA
XLOC_024043|-	chr2:95873330-95873727	inf	0.0163	up	NA	TCONS_00040696	NA	NA
XLOC_024048|-	chr2:96306467-96307162	#NAME?	0.00295	down	NA	TCONS_00040701	NA	NA
XLOC_024074|-	chr2:97536328-97536930	inf	0.00945	up	NA	TCONS_00040739	NA	NA
XLOC_024118|-	chr2:102009760-102010483	inf	0.0039	up	NA	TCONS_00040799	NA	NA
XLOC_024152|-	chr2:105865870-105866125	#NAME?	0.01745	down	NA	TCONS_00040860	NA	NA
XLOC_024158|-	chr2:105964346-105964765	inf	0.002	up	NA	TCONS_00040869	NA	NA
XLOC_024258|-	chr2:120988230-120988899	#NAME?	0.00885	down	NA	TCONS_00041037	NA	NA
XLOC_024453|-	chr2:164460042-164460280	inf	0.00945	up	NA	TCONS_00041337	NA	NA
XLOC_024487|n365733	chr2:171579718-171627337	inf	0.0204	up	NA	TCONS_00041394	NA	NA
XLOC_024493|-	chr2:172946070-172946539	#NAME?	0.01385	down	NA	TCONS_00041405	NA	NA
XLOC_024501|-	chr2:174218978-174219311	#NAME?	0.04165	down	NA	TCONS_00041416	NA	NA
XLOC_024555|-	chr2:181844744-181844960	inf	0.01735	up	NA	TCONS_00041534	NA	NA
XLOC_024584|-	chr2:190075231-190075470	inf	0.0132	up	NA	TCONS_00041585	NA	NA
XLOC_024599|-	chr2:192106401-192106765	#NAME?	0.02455	down	NA	TCONS_00041609	NA	NA
XLOC_024670|-	chr2:206483261-206483771	#NAME?	0.00095	down	NA	TCONS_00041717	NA	NA
XLOC_024671|-	chr2:206484064-206484292	inf	0.00365	up	NA	TCONS_00041718	NA	NA
XLOC_024735|-	chr2:219119331-219119895	#NAME?	0.01745	down	NA	TCONS_00041824	NA	NA
XLOC_024738|n333513	chr2:219221578-219232817	#NAME?	0.0021	down	NA	TCONS_00041828	NA	NA
XLOC_024768|-	chr2:220361590-220362062	inf	0.0015	up	NA	TCONS_00041867	NA	NA
XLOC_024784|-	chr2:223808776-223809156	#NAME?	0.01745	down	NA	TCONS_00041896	NA	NA
XLOC_024840|-	chr2:232673592-232673882	inf	0.01735	up	NA	TCONS_00041975	NA	NA
XLOC_024849|-	chr2:233561506-233561855	inf	0.01735	up	NA	TCONS_00041984	NA	NA
XLOC_024862|-	chr2:235406534-235406748	inf	0.0282	up	NA	TCONS_00042004	NA	NA
XLOC_024868|-	chr2:236301042-236301396	#NAME?	0.00575	down	NA	TCONS_00042013	NA	NA
XLOC_024891|-	chr2:239070801-239071043	inf	0.00365	up	NA	TCONS_00042044	NA	NA
XLOC_024927|-	chr2:241503899-241504317	#NAME?	0.01385	down	NA	TCONS_00042091	NA	NA
XLOC_024928|-	chr2:241505525-241505852	inf	0.0282	up	NA	TCONS_00042092	NA	NA
XLOC_024932|-	chr2:241541964-241542519	#NAME?	0.01385	down	NA	TCONS_00042096	NA	NA
XLOC_025016|-	chr20:2814703-2815154	#NAME?	0.0113	down	NA	TCONS_00042228	NA	NA
XLOC_025117|-	chr20:17663712-17664212	#NAME?	0.0113	down	NA	TCONS_00042399	NA	NA
XLOC_025124|-	chr20:18173720-18173972	#NAME?	0.0026	down	NA	TCONS_00042412	NA	NA
XLOC_025219|-	chr20:30392015-30392265	#NAME?	0.01385	down	NA	TCONS_00042579	NA	NA
XLOC_025220|-	chr20:30393306-30393550	#NAME?	0.0113	down	NA	TCONS_00042580	NA	NA
XLOC_025269|-	chr20:32700523-32700780	#NAME?	0.0113	down	NA	TCONS_00042649	NA	NA
XLOC_025276|-	chr20:32867293-32867619	#NAME?	0.04165	down	NA	TCONS_00042656	NA	NA
XLOC_025278|-	chr20:33103343-33103725	#NAME?	0.01385	down	NA	TCONS_00042658	NA	NA
XLOC_025287|-	chr20:33873146-33873456	inf	0.0039	up	NA	TCONS_00042671	NA	NA
XLOC_025288|-	chr20:33889809-33890161	inf	0.0039	up	NA	TCONS_00042672	NA	NA
XLOC_025349|-	chr20:39958642-39958883	inf	0.00945	up	NA	TCONS_00042791	NA	NA
XLOC_025358|-	chr20:42178226-42178643	inf	0.0071	up	NA	TCONS_00042803	NA	NA
XLOC_025388|-	chr20:43988117-43988495	#NAME?	0.02455	down	NA	TCONS_00042863	NA	NA
XLOC_025449|-	chr20:48406870-48407127	inf	0.01855	up	NA	TCONS_00043008	NA	NA
XLOC_025462|-	chr20:48813410-48813916	inf	0.0011	up	NA	TCONS_00043032	NA	NA
XLOC_025467|n346346	chr20:49031137-49047328	#NAME?	0.00435	down	NA	TCONS_00043044	NA	NA
XLOC_025469|-	chr20:49100191-49100461	inf	0.0211	up	NA	TCONS_00043046	NA	NA
XLOC_025471|-	chr20:49347365-49347671	inf	0.0132	up	NA	TCONS_00043048	NA	NA
XLOC_025473|-	chr20:49387218-49387589	inf	0.0282	up	NA	TCONS_00043050	NA	NA
XLOC_025491|-	chr20:52356554-52357327	inf	0.0022	up	NA	TCONS_00043080	NA	NA
XLOC_025543|-	chr20:57618052-57618369	#NAME?	0.01385	down	NA	TCONS_00043181	NA	NA
XLOC_025642|-	chr20:323962-324482	#NAME?	0.01745	down	NA	TCONS_00043369	NA	NA
XLOC_025681|-	chr20:2131193-2131596	inf	0.0132	up	NA	TCONS_00043432	NA	NA
XLOC_025682|-	chr20:2437693-2437929	inf	0.01735	up	NA	TCONS_00043433	NA	NA
XLOC_025763|-	chr20:10415360-10415581	#NAME?	0.00885	down	NA	TCONS_00043573	NA	NA
XLOC_025795|-	chr20:17549524-17549775	#NAME?	0.00575	down	NA	TCONS_00043622	NA	NA
XLOC_025810|-	chr20:18487857-18488066	inf	0.00125	up	NA	TCONS_00043651	NA	NA
XLOC_025974|-	chr20:34100198-34100420	#NAME?	0.00575	down	NA	TCONS_00043904	NA	NA
XLOC_026040|-	chr20:42542975-42543378	inf	0.00365	up	NA	TCONS_00044052	NA	NA
XLOC_026072|164237	chr20:44313289-44337587	#NAME?	0.0104	down	NA	TCONS_00044105	NM_172005	NA
XLOC_026127|-	chr20:48406870-48407127	inf	0.0154	up	NA	TCONS_00044194	NA	NA
XLOC_026137|-	chr20:48901857-48902070	inf	0.01735	up	NA	TCONS_00044216	NA	NA
XLOC_026138|-	chr20:48902718-48902989	inf	0.00365	up	NA	TCONS_00044217	NA	NA
XLOC_026160|-	chr20:50694947-50695372	#NAME?	0.00885	down	NA	TCONS_00044242	NA	NA
XLOC_026173|-	chr20:52207182-52207384	inf	0.0132	up	NA	TCONS_00044263	NA	NA
XLOC_026174|-	chr20:52354714-52355122	inf	0.0282	up	NA	TCONS_00044264	NA	NA
XLOC_026213|-	chr20:56805459-56805698	inf	0.00365	up	NA	TCONS_00044322	NA	NA
XLOC_026278|-	chr20:61848416-61848694	inf	0.0132	up	NA	TCONS_00044409	NA	NA
XLOC_026288|-	chr20:62149629-62149958	inf	0.0211	up	NA	TCONS_00044425	NA	NA
XLOC_026315|-	chr20:2499932-2500167	inf	0.0039	up	NA	TCONS_00044459	NA	NA
XLOC_026316|-	chr20:52207744-52207946	#NAME?	0.01745	down	NA	TCONS_00044460	NA	NA
XLOC_026332|n383969	chr21:15399741-15579254	#NAME?	0.00195	down	NA	TCONS_00044479	NA	TCONS_00044479:315-384
XLOC_026435|-	chr21:33652038-33652301	#NAME?	0.04165	down	NA	TCONS_00044659	NA	NA
XLOC_026564|-	chr21:44614676-44614929	inf	0.01735	up	NA	TCONS_00044929	NA	NA
XLOC_026574|-	chr21:44912788-44913273	#NAME?	0.0023	down	NA	TCONS_00044945	NA	NA
XLOC_026576|-	chr21:44915510-44915781	inf	0.01735	up	NA	TCONS_00044947	NA	NA
XLOC_026577|-	chr21:44917899-44918197	#NAME?	0.0113	down	NA	TCONS_00044948	NA	NA
XLOC_026582|-	chr21:45190651-45191155	inf	0.0071	up	NA	TCONS_00044954	NA	NA
XLOC_026595|23308	chr21:45645515-45660834	1.31479	0.03355	up	NA	TCONS_00044971	NM_015259	NA
XLOC_026640|-	chr21:47169562-47169857	inf	0.00365	up	NA	TCONS_00045050	NA	NA
XLOC_026770|-	chr21:30396431-30396750	#NAME?	0.0113	down	NA	TCONS_00045287	NA	NA
XLOC_026775|-	chr21:30670343-30670646	#NAME?	0.01385	down	NA	TCONS_00045292	NA	NA
XLOC_026908|-	chr21:42539344-42539691	inf	0.0132	up	NA	TCONS_00045526	NA	hsa-mir-3197
XLOC_026942|-	chr21:44528392-44528726	#NAME?	0.03185	down	NA	TCONS_00045577	NA	NA
XLOC_027055|-	chr22:18560344-18560641	#NAME?	0.00035	down	NA	TCONS_00045788	NA	NA
XLOC_027097|n346283	chr22:20139510-20142931	#NAME?	0.0033	down	NA	TCONS_00045878	NA	NA
XLOC_027132|-	chr22:21995747-21996139	inf	0.01735	up	NA	TCONS_00045964	NA	NA
XLOC_027206|-	chr22:25801823-25802065	inf	0.01735	up	NA	TCONS_00046093	NA	NA
XLOC_027237|n338008,n378279	chr22:28315363-29075853	#NAME?	0.00705	down	NA	TCONS_00046225;TCONS_00046229;TCONS_00046230;TCONS_00046232;TCONS_00046233;TCONS_00046234;TCONS_00046235;TCONS_00046236;TCONS_00046237;TCONS_00046238;TCONS_00046239;TCONS_00046240	NA	NA
XLOC_027253|-	chr22:30601629-30601845	inf	0.0211	up	NA	TCONS_00046303	NA	NA
XLOC_027254|3976	chr22:30636441-30642987	1.37251	0.00125	up	NA	TCONS_00046304	NM_002309	NA
XLOC_027284|-	chr22:32033927-32034558	#NAME?	0.00335	down	NA	TCONS_00046366	NA	NA
XLOC_027294|-	chr22:32782379-32782763	inf	0.0132	up	NA	TCONS_00046383	NA	NA
XLOC_027304|-	chr22:35513961-35514235	inf	0.00945	up	NA	TCONS_00046397	NA	NA
XLOC_027336|3957	chr22:37966252-37976024	#NAME?	0.0016	down	NA	TCONS_00046446	NM_006498	NA
XLOC_027386|-	chr22:39924213-39924651	inf	0.0015	up	NA	TCONS_00046529	NA	NA
XLOC_027406|-	chr22:41418049-41418472	#NAME?	0.00885	down	NA	TCONS_00046557	NA	NA
XLOC_027413|-	chr22:41808269-41808772	#NAME?	0.03185	down	NA	TCONS_00046566	NA	NA
XLOC_027457|n338158	chr22:44349516-44351200	#NAME?	0.01475	down	NA	TCONS_00046621	NA	NA
XLOC_027471|-	chr22:45586945-45587315	#NAME?	0.01745	down	NA	TCONS_00046652	NA	NA
XLOC_027482|-	chr22:46457805-46458359	#NAME?	0.00575	down	NA	TCONS_00046669	NA	NA
XLOC_027503|-	chr22:47136790-47137086	#NAME?	0.00885	down	NA	TCONS_00046702	NA	NA
XLOC_027533|-	chr22:50360632-50361254	#NAME?	0.01745	down	NA	TCONS_00046742	NA	NA
XLOC_027536|-	chr22:50623091-50623802	inf	0.0282	up	NA	TCONS_00046750	NA	NA
XLOC_027561|-	chr22:16180871-16181100	inf	0.0039	up	NA	TCONS_00046807	NA	NA
XLOC_027580|-	chr22:18560344-18560641	#NAME?	0.00745	down	NA	TCONS_00046838	NA	NA
XLOC_027600|-	chr22:19160581-19160851	inf	0.01735	up	NA	TCONS_00046872	NA	NA
XLOC_027619|-	chr22:20135599-20135945	inf	0.0132	up	NA	TCONS_00046918	NA	TCONS_00046918:243-314
XLOC_027620|-	chr22:20137195-20137455	inf	0.0211	up	NA	TCONS_00046919	NA	NA
XLOC_027651|-	chr22:22222158-22222427	#NAME?	0.0023	down	NA	TCONS_00046974	NA	NA
XLOC_027693|-	chr22:24815004-24815300	inf	0.01735	up	NA	TCONS_00047040	NA	NA
XLOC_027705|-	chr22:25349274-25349522	inf	0.01735	up	NA	TCONS_00047054	NA	NA
XLOC_027747|-	chr22:29601251-29601791	#NAME?	0.01385	down	NA	TCONS_00047122	NA	NA
XLOC_027762|-	chr22:30675156-30675620	inf	0.01735	up	NA	TCONS_00047147	NA	NA
XLOC_027781|-	chr22:31476615-31476978	inf	0.00945	up	NA	TCONS_00047170	NA	NA
XLOC_027804|-	chr22:32870346-32870609	#NAME?	0.01745	down	NA	TCONS_00047205	NA	NA
XLOC_027860|-	chr22:38198745-38199228	#NAME?	0.01385	down	NA	TCONS_00047297	NA	NA
XLOC_027982|n377509	chr22:46000311-46022323	inf	0.009	up	NA	TCONS_00047476;TCONS_00047477	NA	NA
XLOC_027998|-	chr22:46474678-46474878	inf	0.002	up	NA	TCONS_00047510	NA	TCONS_00047510:76-150
XLOC_028014|-	chr22:47572341-47572641	inf	0.01735	up	NA	TCONS_00047527	NA	NA
XLOC_028053|-	chr22:50977739-50978053	inf	0.0211	up	NA	TCONS_00047581	NA	NA
XLOC_028079|-	chr3:5227727-5227941	#NAME?	0.01745	down	NA	TCONS_00047635	NA	NA
XLOC_028148|-	chr3:15141353-15141792	inf	0.016	up	NA	TCONS_00047783	NA	NA
XLOC_028222|-	chr3:37218009-37218269	#NAME?	0.01385	down	NA	TCONS_00047917	NA	NA
XLOC_028241|-	chr3:38574015-38574532	inf	0.0132	up	NA	TCONS_00047949	NA	NA
XLOC_028271|-	chr3:41286796-41287122	inf	0.0039	up	NA	TCONS_00047996	NA	NA
XLOC_028293|-	chr3:44036969-44037345	#NAME?	0.03185	down	NA	TCONS_00048022	NA	NA
XLOC_028340|-	chr3:47823613-47824095	#NAME?	0.00885	down	NA	TCONS_00048105	NA	NA
XLOC_028345|-	chr3:48332021-48332397	#NAME?	0.0113	down	NA	TCONS_00048111	NA	NA
XLOC_028361|-	chr3:49143416-49143862	inf	0.002	up	NA	TCONS_00048141	NA	NA
XLOC_028365|-	chr3:49203891-49204204	#NAME?	0.01385	down	NA	TCONS_00048145	NA	NA
XLOC_028378|-	chr3:49840293-49840605	inf	0.00945	up	NA	TCONS_00048173	NA	NA
XLOC_028418|-	chr3:52081089-52081519	inf	0.002	up	NA	TCONS_00048238	NA	NA
XLOC_028446|-	chr3:55193622-55193872	inf	0.01735	up	NA	TCONS_00048288	NA	NA
XLOC_028489|-	chr3:65339288-65339614	inf	0.0042	up	NA	TCONS_00048365	NA	NA
XLOC_028564|-	chr3:97540829-97541075	inf	0.002	up	NA	TCONS_00048526	NA	NA
XLOC_028569|-	chr3:97595074-97595518	#NAME?	0.00135	down	NA	TCONS_00048531	NA	NA
XLOC_028606|-	chr3:101406412-101406647	inf	0.00995	up	NA	TCONS_00048579	NA	NA
XLOC_028697|-	chr3:120401982-120402196	#NAME?	0.01385	down	NA	TCONS_00048736	NA	NA
XLOC_028728|-	chr3:125239264-125239710	inf	0.002	up	NA	TCONS_00048784	NA	ppy-mir-1268
XLOC_028735|-	chr3:125932468-125932892	#NAME?	0.01385	down	NA	TCONS_00048794	NA	NA
XLOC_028749|-	chr3:127290151-127290402	#NAME?	0.03185	down	NA	TCONS_00048812	NA	NA
XLOC_028765|-	chr3:128417615-128417826	inf	0.0388	up	NA	TCONS_00048835	NA	NA
XLOC_028960|-	chr3:156847815-156848032	inf	0.01735	up	NA	TCONS_00049170	NA	NA
XLOC_028962|-	chr3:156892340-156892684	#NAME?	0.0003	down	NA	TCONS_00049172	NA	NA
XLOC_029026|-	chr3:171592630-171592911	#NAME?	0.00885	down	NA	TCONS_00049283	NA	NA
XLOC_029081|-	chr3:183871120-183871322	inf	0.01735	up	NA	TCONS_00049389	NA	NA
XLOC_029166|-	chr3:194307857-194308114	inf	0.0015	up	NA	TCONS_00049568	NA	NA
XLOC_029295|-	chr3:15141353-15141792	inf	0.0066	up	NA	TCONS_00049815	NA	NA
XLOC_029302|-	chr3:15688759-15688971	inf	0.00365	up	NA	TCONS_00049825	NA	NA
XLOC_029303|-	chr3:15695451-15695729	inf	0.01735	up	NA	TCONS_00049826	NA	NA
XLOC_029371|-	chr3:38584755-38585122	#NAME?	0.01745	down	NA	TCONS_00049968	NA	NA
XLOC_029439|-	chr3:47051393-47051611	#NAME?	0.03185	down	NA	TCONS_00050087	NA	TCONS_00050087:57-125
XLOC_029460|-	chr3:48485903-48486365	inf	0.0132	up	NA	TCONS_00050121	NA	NA
XLOC_029461|-	chr3:48487034-48487607	inf	0.0132	up	NA	TCONS_00050122	NA	NA
XLOC_029578|-	chr3:53926129-53926339	#NAME?	0.01385	down	NA	TCONS_00050331	NA	NA
XLOC_029595|-	chr3:57260723-57261241	inf	0.00945	up	NA	TCONS_00050354	NA	NA
XLOC_029672|-	chr3:75463694-75463995	inf	0.00365	up	NA	TCONS_00050490	NA	NA
XLOC_029673|-	chr3:75464081-75464630	#NAME?	0.01385	down	NA	TCONS_00050491	NA	NA
XLOC_029707|-	chr3:97591050-97591286	inf	0.0071	up	NA	TCONS_00050544	NA	NA
XLOC_029708|-	chr3:97593475-97593677	#NAME?	0.01385	down	NA	TCONS_00050545	NA	NA
XLOC_029719|1295	chr3:99357453-99515158	-2.5572	0.004	down	NA	TCONS_00050567	NM_001850	TCONS_00050567:593-663
XLOC_029733|-	chr3:105084875-105085183	inf	0.00055	up	NA	TCONS_00050588	NA	NA
XLOC_029764|-	chr3:110788192-110789983	#NAME?	0.00885	down	NA	TCONS_00050661	NA	NA
XLOC_029865|-	chr3:127313960-127314338	#NAME?	0.01385	down	NA	TCONS_00050851	NA	NA
XLOC_029882|-	chr3:128632919-128633138	#NAME?	0.01385	down	NA	TCONS_00050875	NA	NA
XLOC_029934|-	chr3:134069992-134070370	inf	0.00945	up	NA	TCONS_00050964	NA	NA
XLOC_029959|-	chr3:139018090-139018363	inf	0.0211	up	NA	TCONS_00050998	NA	NA
XLOC_029961|-	chr3:139029059-139029305	inf	0.0211	up	NA	TCONS_00051000	NA	NA
XLOC_029972|-	chr3:141205343-141205622	#NAME?	0.01385	down	NA	TCONS_00051016	NA	NA
XLOC_030016|n345952	chr3:150088072-150106893	#NAME?	0.01055	down	NA	TCONS_00051086	NA	NA
XLOC_030190|-	chr3:184016475-184016765	inf	0.0039	up	NA	TCONS_00051381	NA	NA
XLOC_030247|-	chr3:193859558-193859993	inf	0.0282	up	NA	TCONS_00051476	NA	NA
XLOC_030256|-	chr3:194292564-194292993	#NAME?	0.01385	down	NA	TCONS_00051496	NA	NA
XLOC_030257|-	chr3:194303110-194303738	#NAME?	0.02455	down	NA	TCONS_00051497	NA	NA
XLOC_030295|-	chr3:196594219-196594521	inf	0.0011	up	NA	TCONS_00051570	NA	NA
XLOC_030305|-	chr3:197232164-197232517	#NAME?	0.03185	down	NA	TCONS_00051587	NA	TCONS_00051587:267-334
XLOC_030341|n367558	chr4:1282935-1283492	inf	0.01485	up	NA	TCONS_00051665	NA	NA
XLOC_030421|-	chr4:8480832-8481066	inf	0.0211	up	NA	TCONS_00051819	NA	NA
XLOC_030453|-	chr4:13655972-13656278	#NAME?	0.0026	down	NA	TCONS_00051878	NA	NA
XLOC_030553|-	chr4:39045725-39045955	inf	0.0282	up	NA	TCONS_00052041	NA	NA
XLOC_030570|-	chr4:41218557-41218978	inf	0.0039	up	NA	TCONS_00052065	NA	NA
XLOC_030720|-	chr4:77135158-77135533	inf	0.0211	up	NA	TCONS_00052316	NA	NA
XLOC_030807|-	chr4:100868321-100868608	inf	0.01735	up	NA	TCONS_00052483	NA	NA
XLOC_030981|-	chr4:144257132-144257448	inf	0.0211	up	NA	TCONS_00052788	NA	NA
XLOC_030993|-	chr4:146102029-146102334	#NAME?	0.04165	down	NA	TCONS_00052806	NA	NA
XLOC_031014|-	chr4:148605507-148605838	inf	0.0071	up	NA	TCONS_00052835	NA	NA
XLOC_031146|-	chr4:178364089-178364315	inf	0.0132	up	NA	TCONS_00053047	NA	NA
XLOC_031239|-	chr4:839110-839344	#NAME?	0.01745	down	NA	TCONS_00053204	NA	NA
XLOC_031324|-	chr4:8591104-8591605	#NAME?	0.01385	down	NA	TCONS_00053362	NA	NA
XLOC_031368|-	chr4:17627796-17628521	inf	0.00045	up	NA	TCONS_00053432	NA	NA
XLOC_031369|-	chr4:17629004-17629225	#NAME?	0.0498	down	NA	TCONS_00053433	NA	NA
XLOC_031539|-	chr4:71858786-71859054	#NAME?	0.04165	down	NA	TCONS_00053701	NA	NA
XLOC_031595|-	chr4:81104408-81104823	inf	0.0282	up	NA	TCONS_00053773	NA	NA
XLOC_031597|-	chr4:81187273-81187582	#NAME?	0.03185	down	NA	TCONS_00053775	NA	NA
XLOC_031729|-	chr4:114900978-114901225	inf	0.0132	up	NA	TCONS_00054038	NA	NA
XLOC_031871|-	chr4:149366843-149367169	#NAME?	0.01745	down	NA	TCONS_00054256	NA	NA
XLOC_031876|-	chr4:150280876-150281129	inf	0.01735	up	NA	TCONS_00054263	NA	NA
XLOC_031989|-	chr4:177598864-177599160	#NAME?	0.01745	down	NA	TCONS_00054452	NA	NA
XLOC_031991|-	chr4:177762393-177762611	inf	0.00945	up	NA	TCONS_00054454	NA	NA
XLOC_032015|-	chr4:184362888-184363196	inf	0.01735	up	NA	TCONS_00054505	NA	NA
XLOC_032094|-	chr5:658306-658722	inf	0.0282	up	NA	TCONS_00054662	NA	NA
XLOC_032096|-	chr5:755566-756021	#NAME?	0.0498	down	NA	TCONS_00054664	NA	NA
XLOC_032099|-	chr5:863257-863560	inf	0.0071	up	NA	TCONS_00054667	NA	NA
XLOC_032112|-	chr5:1348643-1349060	#NAME?	0.0113	down	NA	TCONS_00054687	NA	NA
XLOC_032214|-	chr5:10562440-10562666	#NAME?	0.01745	down	NA	TCONS_00054846	NA	NA
XLOC_032231|-	chr5:14037090-14037460	inf	0.01735	up	NA	TCONS_00054867	NA	NA
XLOC_032293|-	chr5:34189757-34189961	inf	0.0282	up	NA	TCONS_00054993	NA	NA
XLOC_032311|-	chr5:37772321-37772622	inf	0.0132	up	NA	TCONS_00055023	NA	NA
XLOC_032327|-	chr5:40835433-40835890	#NAME?	0.03185	down	NA	TCONS_00055051	NA	NA
XLOC_032436|-	chr5:64777970-64778396	#NAME?	0.0029	down	NA	TCONS_00055240	NA	NA
XLOC_032492|-	chr5:71658493-71658797	inf	0.01735	up	NA	TCONS_00055353	NA	NA
XLOC_032602|-	chr5:89825492-89825701	inf	0.0211	up	NA	TCONS_00055559	NA	NA
XLOC_032644|-	chr5:96371086-96371385	inf	0.01735	up	NA	TCONS_00055633	NA	NA
XLOC_032661|-	chr5:102090082-102090606	inf	0.0282	up	NA	TCONS_00055658	NA	NA
XLOC_032679|-	chr5:109024460-109024775	#NAME?	0.01745	down	NA	TCONS_00055684	NA	NA
XLOC_032684|-	chr5:110074088-110074612	inf	0.0041	up	NA	TCONS_00055689	NA	NA
XLOC_032792|-	chr5:131827219-131827535	inf	0.0071	up	NA	TCONS_00055859	NA	NA
XLOC_032793|-	chr5:131827639-131827878	inf	0.01735	up	NA	TCONS_00055860	NA	NA
XLOC_032866|-	chr5:137667897-137668168	#NAME?	0.0113	down	NA	TCONS_00055962	NA	NA
XLOC_032940|-	chr5:141687431-141687737	inf	0.0132	up	NA	TCONS_00056152	NA	NA
XLOC_033015|-	chr5:153569734-153569997	#NAME?	0.02455	down	NA	TCONS_00056286	NA	NA
XLOC_033103|8614	chr5:172741442-172756506	1.84009	5e-05	up	NA	TCONS_00056438	NM_003714	NA
XLOC_033150|-	chr5:176937919-176938200	inf	0.0132	up	NA	TCONS_00056518	NA	NA
XLOC_033167|-	chr5:178054314-178054678	inf	0.01735	up	NA	TCONS_00056541	NA	NA
XLOC_033192|-	chr5:180272999-180273602	#NAME?	0.00335	down	NA	TCONS_00056587	NA	NA
XLOC_033407|-	chr5:34192508-34192747	inf	0.0132	up	NA	TCONS_00056901	NA	NA
XLOC_033463|-	chr5:43010100-43010564	#NAME?	0.00885	down	NA	TCONS_00057009	NA	NA
XLOC_033487|-	chr5:52249886-52250288	#NAME?	0.01745	down	NA	TCONS_00057062	NA	NA
XLOC_033502|-	chr5:54529816-54530377	inf	0.0071	up	NA	TCONS_00057083	NA	NA
XLOC_033530|-	chr5:57555289-57555712	#NAME?	0.00335	down	NA	TCONS_00057123	NA	NA
XLOC_033537|-	chr5:60167194-60167436	inf	0.0042	up	NA	TCONS_00057140	NA	NA
XLOC_033559|-	chr5:64777970-64778396	#NAME?	0.01625	down	NA	TCONS_00057170	NA	NA
XLOC_033688|-	chr5:81047550-81047814	inf	0.0388	up	NA	TCONS_00057372	NA	NA
XLOC_033690|92270	chr5:81601165-81614147	#NAME?	0.00285	down	NA	TCONS_00057374	NM_001017971	NA
XLOC_033744|-	chr5:96365212-96365742	inf	0.00045	up	NA	TCONS_00057499	NA	NA
XLOC_033766|-	chr5:102091367-102091679	#NAME?	0.00885	down	NA	TCONS_00057529	NA	NA
XLOC_033783|-	chr5:108083187-108083493	inf	0.01735	up	NA	TCONS_00057553	NA	NA
XLOC_033790|n409258	chr5:110405777-110413722	inf	0.0035	up	NA	TCONS_00057560	NA	NA
XLOC_033812|-	chr5:115414562-115414781	inf	0.00945	up	NA	TCONS_00057602	NA	NA
XLOC_033861|-	chr5:131367939-131368150	inf	0.01735	up	NA	TCONS_00057698	NA	NA
XLOC_033863|-	chr5:131412020-131412381	inf	0.01735	up	NA	TCONS_00057700	NA	NA
XLOC_033864|-	chr5:131413359-131413589	#NAME?	0.01745	down	NA	TCONS_00057701	NA	NA
XLOC_034003|-	chr5:142623111-142623424	#NAME?	0.04165	down	NA	TCONS_00057923	NA	NA
XLOC_034011|-	chr5:144956078-144966998	inf	0.0132	up	NA	TCONS_00057947	NA	NA
XLOC_034164|-	chr5:173390574-173390815	inf	0.0211	up	NA	TCONS_00058217	NA	NA
XLOC_034166|-	chr5:173765228-173765440	inf	0.0132	up	NA	TCONS_00058219	NA	NA
XLOC_034176|-	chr5:175968387-175968859	#NAME?	0.01475	down	NA	TCONS_00058239	NA	TCONS_00058239:198-303
XLOC_034209|-	chr5:177557671-177557953	inf	0.0388	up	NA	TCONS_00058301	NA	NA
XLOC_034229|4056	chr5:179220985-179223712	inf	0.0043	up	NA	TCONS_00058327	NM_145867	NA
XLOC_034478|285782	chr6:7326886-7389948	#NAME?	0.03985	down	NA	TCONS_00058916	NM_001170692	NA
XLOC_034521|-	chr6:13297097-13297417	inf	0.0282	up	NA	TCONS_00058989	NA	NA
XLOC_034667|-	chr6:27463603-27463826	#NAME?	0.03185	down	NA	TCONS_00059222	NA	NA
XLOC_034689|-	chr6:28046634-28046904	#NAME?	0.01745	down	NA	TCONS_00059259	NA	NA
XLOC_034797|-	chr6:33761416-33761764	inf	0.0211	up	NA	TCONS_00059438	NA	NA
XLOC_034811|-	chr6:34855913-34856333	inf	0.0042	up	NA	TCONS_00059469	NA	NA
XLOC_034831|-	chr6:36111410-36111762	#NAME?	0.01745	down	NA	TCONS_00059497	NA	NA
XLOC_034860|-	chr6:37753394-37753620	inf	0.01735	up	NA	TCONS_00059537	NA	NA
XLOC_034939|-	chr6:44065495-44065710	#NAME?	0.01745	down	NA	TCONS_00059686	NA	NA
XLOC_034940|-	chr6:44070702-44070937	#NAME?	0.01745	down	NA	TCONS_00059687	NA	NA
XLOC_034941|-	chr6:44071072-44071352	#NAME?	0.01745	down	NA	TCONS_00059688	NA	NA
XLOC_035001|-	chr6:53214025-53214465	#NAME?	0.01365	down	NA	TCONS_00059773	NA	NA
XLOC_035002|-	chr6:53215134-53215382	inf	0.0282	up	NA	TCONS_00059774	NA	NA
XLOC_035004|-	chr6:53224388-53224690	#NAME?	0.00885	down	NA	TCONS_00059776	NA	NA
XLOC_035033|n369241	chr6:58778111-58778893	#NAME?	0.01155	down	NA	TCONS_00059807	NA	NA
XLOC_035080|-	chr6:74295604-74295938	inf	0.01735	up	NA	TCONS_00059877	NA	NA
XLOC_035116|-	chr6:82957827-82958080	inf	0.0039	up	NA	TCONS_00059940	NA	NA
XLOC_035287|-	chr6:116763830-116764050	inf	0.0211	up	NA	TCONS_00060238	NA	NA
XLOC_035288|-	chr6:116764463-116764834	#NAME?	0.00885	down	NA	TCONS_00060239	NA	NA
XLOC_035350|-	chr6:130686954-130687282	#NAME?	0.04165	down	NA	TCONS_00060336	NA	NA
XLOC_035367|-	chr6:132724291-132724497	inf	0.01735	up	NA	TCONS_00060381	NA	NA
XLOC_035437|-	chr6:143858474-143858691	inf	0.01735	up	NA	TCONS_00060518	NA	NA
XLOC_035460|-	chr6:147829148-147829358	#NAME?	0.02455	down	NA	TCONS_00060548	NA	NA
XLOC_035755|-	chr6:3118592-3118872	inf	0.01735	up	NA	TCONS_00061079	NA	NA
XLOC_035870|-	chr6:11093431-11093724	inf	0.01735	up	NA	TCONS_00061316	NA	NA
XLOC_035883|-	chr6:13302439-13302663	inf	0.01735	up	NA	TCONS_00061333	NA	NA
XLOC_035997|-	chr6:26313091-26313523	inf	0.0388	up	NA	TCONS_00061498	NA	NA
XLOC_036026|-	chr6:27655962-27656302	0.829751	0.02725	up	NA	TCONS_00061531	NA	NA
XLOC_036172|-	chr6:37751049-37751506	inf	0.0149	up	NA	TCONS_00061789	NA	NA
XLOC_036209|-	chr6:41748148-41748373	#NAME?	0.01745	down	NA	TCONS_00061852	NA	NA
XLOC_036214|-	chr6:42054526-42055068	#NAME?	0.01675	down	NA	TCONS_00061860	NA	NA
XLOC_036231|-	chr6:43043304-43043666	inf	0.0042	up	NA	TCONS_00061878	NA	NA
XLOC_036247|-	chr6:44062638-44063182	inf	0.0071	up	NA	TCONS_00061904	NA	NA
XLOC_036249|-	chr6:44202273-44202593	inf	0.0071	up	NA	TCONS_00061906	NA	NA
XLOC_036305|-	chr6:53214025-53214465	#NAME?	0.01415	down	NA	TCONS_00061999	NA	NA
XLOC_036323|-	chr6:56508349-56508582	inf	0.0039	up	NA	TCONS_00062034	NA	NA
XLOC_036386|-	chr6:82462542-82462811	#NAME?	0.01385	down	NA	TCONS_00062155	NA	NA
XLOC_036491|-	chr6:107810767-107810983	inf	0.01735	up	NA	TCONS_00062337	NA	NA
XLOC_036495|-	chr6:108280305-108281006	#NAME?	0.0113	down	NA	TCONS_00062341	NA	NA
XLOC_036554|-	chr6:117923887-117924132	inf	0.00945	up	NA	TCONS_00062461	NA	NA
XLOC_036758|-	chr6:157800446-157800728	inf	0.0211	up	NA	TCONS_00062837	NA	NA
XLOC_037039|-	chr7:306256-306833	#NAME?	0.0094	down	NA	TCONS_00063269	NA	NA
XLOC_037055|n342795	chr7:1200025-1205594	-1.79914	0.0081	down	NA	TCONS_00063303;TCONS_00063304	NA	NA
XLOC_037093|-	chr7:4814509-4815152	#NAME?	0.0026	down	NA	TCONS_00063377	NA	NA
XLOC_037108|-	chr7:5602007-5602302	inf	0.01735	up	NA	TCONS_00063404	NA	NA
XLOC_037128|-	chr7:7197054-7197433	#NAME?	0.01385	down	NA	TCONS_00063439	NA	NA
XLOC_037200|-	chr7:22765977-22766394	inf	0.0132	up	NA	TCONS_00063575	NA	NA
XLOC_037210|-	chr7:23320020-23320342	inf	0.00365	up	NA	TCONS_00063592	NA	NA
XLOC_037263|-	chr7:30169721-30170089	#NAME?	0.01385	down	NA	TCONS_00063722	NA	NA
XLOC_037325|-	chr7:39772574-39772987	#NAME?	0.04165	down	NA	TCONS_00063826	NA	NA
XLOC_037384|-	chr7:47797756-47798004	inf	0.0132	up	NA	TCONS_00063927	NA	NA
XLOC_037417|-	chr7:55536105-55536339	#NAME?	0.00575	down	NA	TCONS_00063981	NA	NA
XLOC_037418|-	chr7:55536751-55536994	inf	0.01735	up	NA	TCONS_00063982	NA	NA
XLOC_037425|-	chr7:55833011-55833271	#NAME?	0.01745	down	NA	TCONS_00063989	NA	NA
XLOC_037471|n385197	chr7:65111923-65235797	#NAME?	0.0363	down	NA	TCONS_00064073;TCONS_00064074;TCONS_00064075;TCONS_00064076;TCONS_00064077;TCONS_00064078;TCONS_00064079	NA	NA
XLOC_037534|-	chr7:74020175-74020696	#NAME?	0.02455	down	NA	TCONS_00064196	NA	NA
XLOC_037538|-	chr7:74177115-74177563	#NAME?	0.03185	down	NA	TCONS_00064205	NA	NA
XLOC_037714|-	chr7:100743823-100744241	#NAME?	0.01385	down	NA	TCONS_00064539	NA	NA
XLOC_037731|-	chr7:102321917-102322374	#NAME?	0.0498	down	NA	TCONS_00064568	NA	NA
XLOC_037844|-	chr7:127738715-127739010	#NAME?	0.01745	down	NA	TCONS_00064760	NA	NA
XLOC_037855|-	chr7:128256035-128256396	inf	0.0071	up	NA	TCONS_00064772	NA	NA
XLOC_037957|-	chr7:141458798-141459056	inf	0.0132	up	NA	TCONS_00064956	NA	NA
XLOC_038016|-	chr7:148582690-148583160	#NAME?	0.02455	down	NA	TCONS_00065063	NA	ppy-mir-1268
XLOC_038017|-	chr7:148583370-148583844	#NAME?	0.0037	down	NA	TCONS_00065064	NA	NA
XLOC_038086|-	chr7:155021464-155021716	inf	0.0042	up	NA	TCONS_00065194	NA	NA
XLOC_038149|-	chr7:301833-302263	#NAME?	0.00885	down	NA	TCONS_00065310	NA	NA
XLOC_038152|-	chr7:306256-306833	#NAME?	0.00725	down	NA	TCONS_00065313	NA	NA
XLOC_038236|-	chr7:7221400-7221885	inf	0.00945	up	NA	TCONS_00065434	NA	NA
XLOC_038290|-	chr7:20368345-20369111	#NAME?	0.02455	down	NA	TCONS_00065511	NA	NA
XLOC_038296|-	chr7:21467239-21467578	#NAME?	0.00335	down	NA	TCONS_00065518	NA	NA
XLOC_038395|-	chr7:32996728-32996928	inf	0.0388	up	NA	TCONS_00065688	NA	NA
XLOC_038411|-	chr7:35669703-35670165	#NAME?	0.00135	down	NA	TCONS_00065723	NA	NA
XLOC_038453|-	chr7:43669585-43670173	#NAME?	0.0113	down	NA	TCONS_00065788	NA	NA
XLOC_038508|-	chr7:50507691-50508139	#NAME?	0.0113	down	NA	TCONS_00065891	NA	NA
XLOC_038569|-	chr7:65423165-65423494	#NAME?	0.00135	down	NA	TCONS_00065988	NA	NA
XLOC_038623|-	chr7:73275165-73275388	#NAME?	0.01385	down	NA	TCONS_00066087	NA	NA
XLOC_038765|-	chr7:99745948-99746288	inf	0.00945	up	NA	TCONS_00066357	NA	NA
XLOC_038875|-	chr7:116164265-116164536	#NAME?	0.03185	down	NA	TCONS_00066535	NA	NA
XLOC_038945|-	chr7:129414026-129414320	inf	0.0039	up	NA	TCONS_00066650	NA	NA
XLOC_038971|-	chr7:131241641-131242209	#NAME?	0.01745	down	NA	TCONS_00066704	NA	NA
XLOC_039017|-	chr7:140338031-140338323	#NAME?	0.03185	down	NA	TCONS_00066773	NA	NA
XLOC_039079|-	chr7:149111916-149112304	#NAME?	0.02455	down	NA	TCONS_00066890	NA	NA
XLOC_039085|n336982	chr7:149578503-149579199	#NAME?	0.00395	down	NA	TCONS_00066907	NA	NA
XLOC_039168|-	chr7:65942792-65943000	inf	0.0071	up	NA	TCONS_00067026	NA	NA
XLOC_039229|-	chr8:8528861-8529161	inf	0.0071	up	NA	TCONS_00067105	NA	NA
XLOC_039247|-	chr8:10750817-10751089	#NAME?	0.04165	down	NA	TCONS_00067139	NA	NA
XLOC_039303|-	chr8:21776215-21776668	#NAME?	0.0113	down	NA	TCONS_00067285	NA	NA
XLOC_039329|8794	chr8:22941887-22974950	-1.65572	0.04385	down	NA	TCONS_00067335;TCONS_00067336	NA	NA
XLOC_039337|-	chr8:23339577-23340071	#NAME?	0.01385	down	NA	TCONS_00067347	NA	TCONS_00067347:137-207
XLOC_039372|-	chr8:29120831-29121078	#NAME?	0.01385	down	NA	TCONS_00067409	NA	NA
XLOC_039374|-	chr8:29209460-29209809	inf	0.0132	up	NA	TCONS_00067411	NA	NA
XLOC_039386|-	chr8:30534366-30534832	#NAME?	0.0113	down	NA	TCONS_00067431	NA	NA
XLOC_039406|-	chr8:37001617-37001825	inf	0.01735	up	NA	TCONS_00067476	NA	NA
XLOC_039412|-	chr8:37559169-37559425	inf	0.0132	up	NA	TCONS_00067482	NA	NA
XLOC_039454|-	chr8:42267944-42268479	#NAME?	0.00135	down	NA	TCONS_00067555	NA	NA
XLOC_039554|-	chr8:67024653-67025273	inf	0.0137	up	NA	TCONS_00067704	NA	NA
XLOC_039565|-	chr8:67526321-67526710	#NAME?	0.01385	down	NA	TCONS_00067721	NA	NA
XLOC_039598|-	chr8:74884847-74885216	inf	0.01735	up	NA	TCONS_00067784	NA	NA
XLOC_039700|-	chr8:99412024-99412320	#NAME?	0.03185	down	NA	TCONS_00067944	NA	NA
XLOC_039763|-	chr8:117655846-117656179	#NAME?	0.03185	down	NA	TCONS_00068038	NA	NA
XLOC_039764|-	chr8:117656698-117656969	inf	0.0132	up	NA	TCONS_00068039	NA	NA
XLOC_039775|-	chr8:120675824-120676027	inf	0.0211	up	NA	TCONS_00068054	NA	NA
XLOC_039803|-	chr8:125741495-125741886	#NAME?	0.01385	down	NA	TCONS_00068094	NA	NA
XLOC_039818|-	chr8:128746577-128747014	#NAME?	0.01385	down	NA	TCONS_00068120	NA	NA
XLOC_039936|-	chr8:145552845-145553045	inf	0.01735	up	NA	TCONS_00068349	NA	NA
XLOC_039952|-	chr8:146019038-146019473	#NAME?	0.00295	down	NA	TCONS_00068365	NA	NA
XLOC_039968|-	chr8:356220-356765	#NAME?	0.0113	down	NA	TCONS_00068383	NA	NA
XLOC_040072|-	chr8:16569004-16569224	#NAME?	0.01385	down	NA	TCONS_00068544	NA	NA
XLOC_040090|-	chr8:20161258-20161461	inf	0.0132	up	NA	TCONS_00068581	NA	NA
XLOC_040096|-	chr8:21867875-21868104	#NAME?	0.04165	down	NA	TCONS_00068591	NA	NA
XLOC_040123|-	chr8:23385703-23386085	inf	0.0015	up	NA	TCONS_00068630	NA	NA
XLOC_040172|-	chr8:30600924-30601633	#NAME?	0.0113	down	NA	TCONS_00068717	NA	NA
XLOC_040179|-	chr8:32624690-32624986	#NAME?	0.0113	down	NA	TCONS_00068725	NA	NA
XLOC_040180|-	chr8:33225724-33225976	inf	0.0039	up	NA	TCONS_00068726	NA	NA
XLOC_040237|-	chr8:42269816-42270580	inf	0.0071	up	NA	TCONS_00068832	NA	NA
XLOC_040253|-	chr8:49231122-49232055	2.07252	0.04325	up	NA	TCONS_00068856	NA	NA
XLOC_040256|-	chr8:49297412-49297800	#NAME?	0.0026	down	NA	TCONS_00068859	NA	NA
XLOC_040331|-	chr8:67024653-67025273	inf	0.0084	up	NA	TCONS_00068983	NA	TCONS_00068983:414-489
XLOC_040338|-	chr8:67447509-67447754	#NAME?	0.01385	down	NA	TCONS_00068990	NA	NA
XLOC_040339|-	chr8:67448110-67448354	#NAME?	0.01745	down	NA	TCONS_00068991	NA	NA
XLOC_040381|-	chr8:74854253-74854476	inf	0.0282	up	NA	TCONS_00069061	NA	NA
XLOC_040523|-	chr8:106901091-106901377	#NAME?	0.01385	down	NA	TCONS_00069353	NA	NA
XLOC_040554|-	chr8:118807931-118808349	inf	0.0039	up	NA	TCONS_00069409	NA	NA
XLOC_040555|-	chr8:118810251-118811497	#NAME?	0.01385	down	NA	TCONS_00069410	NA	NA
XLOC_040644|-	chr8:135842454-135842769	#NAME?	0.00885	down	NA	TCONS_00069571	NA	NA
XLOC_040645|-	chr8:135843268-135843471	#NAME?	0.01745	down	NA	TCONS_00069572	NA	NA
XLOC_040716|-	chr8:144912271-144912575	inf	0.01735	up	NA	TCONS_00069679	NA	NA
XLOC_040719|-	chr8:144975929-144977604	inf	0.01735	up	NA	TCONS_00069682	NA	NA
XLOC_040842|-	chr9:15422236-15422689	inf	0.0132	up	NA	TCONS_00069877	NA	NA
XLOC_040865|-	chr9:21560198-21560987	#NAME?	0.01385	down	NA	TCONS_00069903	NA	NA
XLOC_040913|-	chr9:33598968-33599286	inf	0.0211	up	NA	TCONS_00069988	NA	NA
XLOC_040968|-	chr9:35945048-35945460	inf	0.0036	up	NA	TCONS_00070082	NA	NA
XLOC_041024|-	chr9:44401784-44402227	inf	0.0282	up	NA	TCONS_00070164	NA	NA
XLOC_041131|-	chr9:81455594-81455796	inf	0.00945	up	NA	TCONS_00070324	NA	NA
XLOC_041168|-	chr9:88639688-88640089	inf	0.0015	up	NA	TCONS_00070380	NA	NA
XLOC_041195|-	chr9:91794471-91794696	#NAME?	0.01745	down	NA	TCONS_00070422	NA	NA
XLOC_041196|-	chr9:91794809-91795141	inf	0.0071	up	NA	TCONS_00070423	NA	NA
XLOC_041221|-	chr9:95056702-95057098	inf	0.01735	up	NA	TCONS_00070476	NA	NA
XLOC_041267|-	chr9:98732879-98734410	inf	0.0006	up	NA	TCONS_00070534	NA	NA
XLOC_041269|-	chr9:98777986-98778430	#NAME?	0.01745	down	NA	TCONS_00070536	NA	NA
XLOC_041291|-	chr9:100565921-100566230	#NAME?	0.03185	down	NA	TCONS_00070573	NA	NA
XLOC_041387|-	chr9:114722324-114722562	inf	0.0132	up	NA	TCONS_00070727	NA	NA
XLOC_041388|-	chr9:114790756-114791022	#NAME?	0.00885	down	NA	TCONS_00070728	NA	NA
XLOC_041414|-	chr9:117160000-117160275	inf	0.0011	up	NA	TCONS_00070769	NA	NA
XLOC_041421|-	chr9:117657635-117657900	inf	0.0211	up	NA	TCONS_00070777	NA	NA
XLOC_041503|-	chr9:127703614-127704046	#NAME?	0.0113	down	NA	TCONS_00070904	NA	NA
XLOC_041547|-	chr9:130683322-130683553	#NAME?	0.00575	down	NA	TCONS_00070974	NA	NA
XLOC_041548|-	chr9:130693994-130694263	inf	0.0039	up	NA	TCONS_00070975	NA	NA
XLOC_041580|-	chr9:131842795-131843055	#NAME?	0.01385	down	NA	TCONS_00071062	NA	NA
XLOC_041611|-	chr9:133764376-133765812	inf	0.0003	up	NA	TCONS_00071145	NA	NA
XLOC_041614|347148	chr9:133768814-133769508	inf	0.0118	up	NA	TCONS_00071148	NM_198180	NA
XLOC_041615|-	chr9:133770610-133771089	inf	0.0132	up	NA	TCONS_00071149	NA	NA
XLOC_041631|-	chr9:135231889-135232173	#NAME?	0.00885	down	NA	TCONS_00071173	NA	NA
XLOC_041674|-	chr9:137033727-137034155	inf	0.04455	up	NA	TCONS_00071239	NA	NA
XLOC_041710|-	chr9:138822813-138823029	#NAME?	0.01745	down	NA	TCONS_00071282	NA	NA
XLOC_041725|-	chr9:139322256-139322620	#NAME?	0.01745	down	NA	TCONS_00071300	NA	NA
XLOC_041749|-	chr9:139844789-139845135	#NAME?	0.02455	down	NA	TCONS_00071334	NA	NA
XLOC_041764|-	chr9:140095245-140095787	inf	0.0211	up	NA	TCONS_00071355	NA	NA
XLOC_041778|-	chr9:140341343-140341746	#NAME?	0.0113	down	NA	TCONS_00071374	NA	NA
XLOC_041853|286343	chr9:12775011-12823059	1.65832	0.01845	up	NA	TCONS_00071490	NM_203403	NA
XLOC_041882|-	chr9:19380355-19380760	#NAME?	0.0145	down	NA	TCONS_00071534	NA	NA
XLOC_041903|-	chr9:21448598-21448863	inf	0.0132	up	NA	TCONS_00071559	NA	NA
XLOC_041940|-	chr9:32946384-32946680	#NAME?	0.00575	down	NA	TCONS_00071616	NA	NA
XLOC_041962|-	chr9:34127103-34127361	#NAME?	0.01385	down	NA	TCONS_00071664	NA	NA
XLOC_042004|-	chr9:35945048-35945460	inf	0.0041	up	NA	TCONS_00071728	NA	NA
XLOC_042155|-	chr9:80332573-80332856	inf	0.0042	up	NA	TCONS_00071977	NA	NA
XLOC_042186|-	chr9:88638040-88638381	inf	0.0282	up	NA	TCONS_00072027	NA	NA
XLOC_042280|-	chr9:98774707-98775378	inf	0.0015	up	NA	TCONS_00072175	NA	NA
XLOC_042316|-	chr9:100611694-100611998	#NAME?	0.02455	down	NA	TCONS_00072221	NA	NA
XLOC_042408|-	chr9:114800574-114800775	#NAME?	0.03185	down	NA	TCONS_00072391	NA	NA
XLOC_042439|-	chr9:117073126-117073707	#NAME?	0.00885	down	NA	TCONS_00072431	NA	NA
XLOC_042473|-	chr9:123964436-123964730	#NAME?	0.04165	down	NA	TCONS_00072492	NA	NA
XLOC_042538|-	chr9:130555880-130556104	inf	0.0388	up	NA	TCONS_00072597	NA	NA
XLOC_042540|-	chr9:130564500-130564708	inf	0.0282	up	NA	TCONS_00072599	NA	NA
XLOC_042576|-	chr9:132168437-132168672	#NAME?	0.01745	down	NA	TCONS_00072661	NA	NA
XLOC_042601|-	chr9:134269964-134270348	inf	0.0132	up	NA	TCONS_00072693	NA	NA
XLOC_042648|-	chr9:137033727-137034155	inf	0.00225	up	NA	TCONS_00072759	NA	NA
XLOC_042697|-	chr9:139688146-139688479	inf	0.0282	up	NA	TCONS_00072845	NA	TCONS_00072845:253-326
XLOC_042715|-	chr9:140009695-140010308	inf	0.01265	up	NA	TCONS_00072869	NA	NA
XLOC_042947|n371309	chrX:43036242-43085847	inf	0.0089	up	NA	TCONS_00073226	NA	NA
XLOC_042954|-	chrX:45569371-45569607	inf	0.0388	up	NA	TCONS_00073238	NA	NA
XLOC_043009|-	chrX:48534976-48535281	inf	0.00365	up	NA	TCONS_00073324	NA	NA
XLOC_043058|-	chrX:52005136-52005369	inf	0.0211	up	NA	TCONS_00073417	NA	NA
XLOC_043121|-	chrX:66946795-66947095	#NAME?	0.02455	down	NA	TCONS_00073515	NA	NA
XLOC_043135|-	chrX:69388634-69388884	inf	0.0132	up	NA	TCONS_00073538	NA	NA
XLOC_043203|-	chrX:79829387-79829638	inf	0.0071	up	NA	TCONS_00073638	NA	NA
XLOC_043223|-	chrX:92477791-92478103	#NAME?	0.00335	down	NA	TCONS_00073678	NA	NA
XLOC_043313|-	chrX:109425602-109425984	inf	0.00945	up	NA	TCONS_00073878	NA	NA
XLOC_043314|-	chrX:109426255-109426518	#NAME?	0.0113	down	NA	TCONS_00073879	NA	NA
XLOC_043318|-	chrX:109915622-109915824	#NAME?	0.00295	down	NA	TCONS_00073883	NA	NA
XLOC_043372|-	chrX:123093366-123093761	inf	0.00045	up	NA	TCONS_00073984	NA	NA
XLOC_043386|-	chrX:129039507-129040027	inf	0.0453	up	NA	TCONS_00074012	NA	NA
XLOC_043393|-	chrX:129299991-129300289	inf	0.0007	up	NA	TCONS_00074020	NA	NA
XLOC_043437|-	chrX:135578462-135578670	#NAME?	0.0113	down	NA	TCONS_00074101	NA	NA
XLOC_043481|-	chrX:149095203-149095678	#NAME?	0.03185	down	NA	TCONS_00074184	NA	NA
XLOC_043482|-	chrX:149098896-149099362	#NAME?	0.02455	down	NA	TCONS_00074185	NA	NA
XLOC_043487|-	chrX:149529935-149530447	inf	0.0094	up	NA	TCONS_00074193	NA	NA
XLOC_043552|-	chrX:153681142-153681482	#NAME?	0.01385	down	NA	TCONS_00074312	NA	NA
XLOC_043709|-	chrX:39769103-39769377	#NAME?	0.01385	down	NA	TCONS_00074634	NA	NA
XLOC_043711|-	chrX:39873571-39873922	#NAME?	0.00885	down	NA	TCONS_00074636	NA	NA
XLOC_043769|-	chrX:48534095-48534492	#NAME?	0.01385	down	NA	TCONS_00074731	NA	TCONS_00074731:32-138
XLOC_043800|170685	chrX:51075082-51080377	#NAME?	0.02435	down	NA	TCONS_00074775	NM_153183	NA
XLOC_043821|-	chrX:53468828-53469210	#NAME?	0.02455	down	NA	TCONS_00074804	NA	NA
XLOC_043823|-	chrX:53960503-53960742	#NAME?	0.00575	down	NA	TCONS_00074807	NA	NA
XLOC_043873|-	chrX:68048418-68048669	inf	0.00945	up	NA	TCONS_00074904	NA	NA
XLOC_043923|-	chrX:73756233-73757126	inf	0.0049	up	NA	TCONS_00075016	NA	TCONS_00075016:275-345
XLOC_043965|-	chrX:100074635-100074944	inf	0.00055	up	NA	TCONS_00075077	NA	NA
XLOC_043974|-	chrX:100421963-100422373	#NAME?	0.00095	down	NA	TCONS_00075091	NA	NA
XLOC_044038|-	chrX:110921275-110921567	inf	0.0132	up	NA	TCONS_00075222	NA	NA
XLOC_044067|-	chrX:118917311-118917706	#NAME?	0.01385	down	NA	TCONS_00075270	NA	TCONS_00075270:125-228
XLOC_044107|-	chrX:129039507-129040027	inf	0.00485	up	NA	TCONS_00075333	NA	NA
XLOC_044111|-	chrX:129246228-129246617	inf	0.002	up	NA	TCONS_00075338	NA	NA
XLOC_044112|-	chrX:129253649-129253980	#NAME?	0.02455	down	NA	TCONS_00075339	NA	NA
XLOC_044116|-	chrX:129299991-129300289	inf	0.01955	up	NA	TCONS_00075347	NA	NA
XLOC_044134|-	chrX:133681254-133681572	#NAME?	0.0023	down	NA	TCONS_00075396	NA	NA
XLOC_044202|-	chrX:148633669-148633976	inf	0.0282	up	NA	TCONS_00075519	NA	NA
XLOC_044207|-	chrX:149529935-149530447	inf	0.00645	up	NA	TCONS_00075526	NA	NA
XLOC_044250|-	chrX:153605651-153605901	inf	0.0015	up	NA	TCONS_00075607	NA	NA
XLOC_044314|-	chrY:14773494-14773920	#NAME?	0.00885	down	NA	TCONS_00075726	NA	NA
XLOC_044331|-	chrY:21754598-21754915	#NAME?	0.01745	down	NA	TCONS_00075753	NA	NA
n324401	chr6:125899712-126082415	inf	0.0234	up	n324401 | NULL | mRNAlike lncRNA | Homo sapiens | vega lncRNA | GENCODE | OTTHUMT00000042072 | http://vega.sanger.ac.uk/Homo_sapiens/Transcript/Summary?db=core;t=OTTHUMT00000042072 | 1.6829000 | -0.1283785	n324401	NA	NA
n333444	chr7:91741462-91771868	7.22608	0.03385	up	n333444 | BC018429 | mRNAlike lncRNA | Homo sapiens | NULL | H-invitational v7.5 | HIT000089607 | http://h-invitational.jp/hinv/spsoup/transcript_view?hit_id=HIT000089607 | 1.7829900 | -0.1895770	n333444	NA	n333444:135-223
n333782	chr3:50273646-50296786	#NAME?	0.03375	down	n333782 | L17326 | mRNAlike lncRNA | Homo sapiens | NULL | H-invitational v7.5 | HIT000192305 | http://h-invitational.jp/hinv/spsoup/transcript_view?hit_id=HIT000192305 | -0.9243720 | -0.2088428	n333782	NA	NA
n336903	chr20:13200349-13201032	inf	0.0389	up	n336903 | AY927515 | mRNAlike lncRNA | Homo sapiens | NULL | H-invitational v7.5 | HIT000332677 | http://h-invitational.jp/hinv/spsoup/transcript_view?hit_id=HIT000332677 | -1.4693400 | -0.2384159	n336903	NA	NA
n337985	chr1:67465014-67520080	-12.6892	0.01025	down	n337985 | D87449 | mRNAlike lncRNA | Homo sapiens | Human lncRNA | JounralRNA | 371 | NULL | 6.2108900 | -0.3124598	n337985	NA	NA
n338130	chr15:90788644-90789043	inf	0.0388	up	n338130 | AL110290 | mRNAlike lncRNA | Homo sapiens | Human lncRNA | JounralRNA | 518 | NULL | -1.0703600 | -0.2903944	n338130	NA	NA
n338205	chr14:20811229-20811567	0.780305	0.0418	up	n338205 | X15624 | mRNAlike lncRNA | Homo sapiens | Human lncRNA | JounralRNA | 597 | NULL | 1.9922000 | -0.0912219	n338205	NA	NA
n338464	chr1:202099183-202100553	inf	0.00045	up	n338464 | BC040156 | mRNAlike lncRNA | Homo sapiens | Human lncRNA | JounralRNA | 861 | NULL | -0.6892150 | -0.1707879	n338464	NA	NA
n338521	chr14:103798010-103798704	inf	0.0388	up	n338521 | BC032902 | mRNAlike lncRNA | Homo sapiens | Human lncRNA | JounralRNA | 919 | NULL | -1.0024600 | -0.3668304	n338521	NA	NA
n338571	chr19:37034516-37096178	12.0074	0.0348	up	n338571 | BC039524 | mRNAlike lncRNA | Homo sapiens | Human lncRNA | JounralRNA | 977 | NULL | -1.1797600 | -0.2195299	n338571	NM_020951	NA
n338667	chr19:42636780-42641251	#NAME?	0.00135	down	n338667 | BC015776 | mRNAlike lncRNA | Homo sapiens | Human lncRNA | JounralRNA | 1081 | NULL | -1.0216000 | -0.2265352	n338667	NA	NA
n338715	chr19:45836691-45874176	-9.3192	0.04575	down	n338715 | X52221 | mRNAlike lncRNA | Homo sapiens | Human lncRNA | JounralRNA | 1135 | NULL | 9.7305400 | -0.0583568	n338715	NA	NA
n339540	chr21:46707964-46730404	11.7288	0.04885	up	n339540 | BC033767 | mRNAlike lncRNA | Homo sapiens | Human lncRNA | JounralRNA | 1982 | NULL | -0.9895890 | -0.1613215	n339540	NA	NA
n339605	chr20:23026269-23030301	1.37157	0.01055	up	n339605 | CR749513 | mRNAlike lncRNA | Homo sapiens | Human lncRNA | JounralRNA | 2049 | NULL | -0.8012620 | -0.1285865	n339605	NM_000361	NA
n339671	chr20:37049229-37079568	9.37073	0.0427	up	n339671 | AK055434 | mRNAlike lncRNA | Homo sapiens | Human lncRNA | JounralRNA | 2115 | NULL | 1.3069500 | -0.1767726	n339671	NA	NA
n341123	chr11:112141471-112233257	1.44857	0.0263	up	n341123 | CR616845 | mRNAlike lncRNA | Homo sapiens | Human lncRNA | JounralRNA | 3589 | NULL | 1.2066400 | -0.2862376	n341123	NA	NA
n342103	chr6:109703997-109704869	#NAME?	0.02455	down	n342103 | BC030091 | mRNAlike lncRNA | Homo sapiens | Human lncRNA | JounralRNA | 4585 | NULL | -1.1474300 | -0.2897492	n342103	NA	NA
n342436	chr19:52561742-52566956	#NAME?	0.01745	down	n342436 | AF086256 | mRNAlike lncRNA | Homo sapiens | Human lncRNA | JounralRNA | 4929 | NULL | -1.2822100 | -0.4936080	n342436	NA	NA
n342794	chr11:130745765-130786382	13.3491	0.02735	up	n342794 | D87443 | mRNAlike lncRNA | Homo sapiens | Human lncRNA | JounralRNA | 5297 | NULL | 15.4712000 | -0.1832910	n342794	NA	NA
n344835	chr5:93447457-93448080	inf	0.00945	up	n344835 | NULL | lincRNA | Homo sapiens | Human lincRNA | Scripture Reconstruction LincRNAs By Luo[unpublished] | linc_luo_384 | NULL | -1.3577100 | -0.5995992	n344835	NA	NA
n344902	chr6:45523579-45634483	inf	0.0028	up	n344902 | NULL | lincRNA | Homo sapiens | Human lincRNA | Scripture Reconstruction LincRNAs By Luo[unpublished] | linc_luo_451 | NULL | -1.4787400 | -0.2745251	n344902	NA	NA
n344904	chr6:56723279-56728879	#NAME?	0.02455	down	n344904 | NULL | lincRNA | Homo sapiens | Human lincRNA | Scripture Reconstruction LincRNAs By Luo[unpublished] | linc_luo_453 | NULL | -1.3657100 | -0.2658062	n344904	NA	NA
n345134	chr11:12093737-12094453	inf	0.01735	up	n345134 | NULL | lincRNA | Homo sapiens | Human lincRNA | Scripture Reconstruction LincRNAs By Luo[unpublished] | linc_luo_683 | NULL | -1.4010200 | -0.2226719	n345134	NA	NA
n345347	chr17:46662875-46663782	inf	0.04485	up	n345347 | NULL | lincRNA | Homo sapiens | Human lincRNA | Scripture Reconstruction LincRNAs By Luo[unpublished] | linc_luo_896 | NULL | -1.4361300 | -0.1267162	n345347	NA	NA
n345720	chr10:102729267-102730478	inf	0.0132	up	n345720 | NULL | lincRNA | Homo sapiens | Human lincRNA | Scripture Reconstruction LincRNAs By Luo[unpublished] | linc_luo_1269 | NULL | -1.3417600 | -0.1307775	n345720	NA	NA
n345743	chr2:18499915-18551320	inf	0.0211	up	n345743 | NULL | lincRNA | Homo sapiens | Human lincRNA | Scripture Reconstruction LincRNAs By Luo[unpublished] | linc_luo_1292 | NULL | -1.3682900 | -0.2005578	n345743	NA	NA
n345805	chr3:139141874-139163452	inf	0.0132	up	n345805 | NULL | lincRNA | Homo sapiens | Human lincRNA | Scripture Reconstruction LincRNAs By Luo[unpublished] | linc_luo_1354 | NULL | -1.5523700 | -0.4308465	n345805	NA	NA
n345848	chr14:103018649-103021426	#NAME?	0.0498	down	n345848 | NULL | lincRNA | Homo sapiens | Human lincRNA | Scripture Reconstruction LincRNAs By Luo[unpublished] | linc_luo_1397 | NULL | -1.5079100 | -0.0914658	n345848	NA	NA
n345952	chr3:150088072-150106893	#NAME?	0.0035	down	n345952 | NULL | lincRNA | Homo sapiens | Human lincRNA | Scripture Reconstruction LincRNAs By Luo[unpublished] | linc_luo_1501 | NULL | -1.2999800 | -0.2267142	n345952	NA	NA
n346059	chr3:98432740-98434622	inf	0.0211	up	n346059 | NULL | lincRNA | Homo sapiens | Human lincRNA | Scripture Reconstruction LincRNAs By Luo[unpublished] | linc_luo_1609 | NULL | -1.3680000 | -0.2774263	n346059	NA	NA
n346159	chr12:9520059-9552580	inf	0.02575	up	n346159 | NULL | lincRNA | Homo sapiens | Human lincRNA | Scripture Reconstruction LincRNAs By Luo[unpublished] | linc_luo_1709 | NULL | -1.2935600 | -0.2231886	n346159	NA	NA
n346174	chr3:115507499-115511378	#NAME?	0.0498	down	n346174 | NULL | lincRNA | Homo sapiens | Human lincRNA | Scripture Reconstruction LincRNAs By Luo[unpublished] | linc_luo_1724 | NULL | -1.3737700 | -0.2384927	n346174	NA	NA
n346274	chr13:34235411-34250935	#NAME?	0.03185	down	n346274 | NULL | lincRNA | Homo sapiens | Human lincRNA | Scripture Reconstruction LincRNAs By Luo[unpublished] | linc_luo_1824 | NULL | -1.3056900 | -0.2500568	n346274	NA	NA
n346283	chr22:20139510-20142931	#NAME?	0.01895	down	n346283 | NULL | lincRNA | Homo sapiens | Human lincRNA | Scripture Reconstruction LincRNAs By Luo[unpublished] | linc_luo_1833 | NULL | -1.5392000 | -0.1895805	n346283	NA	NA
n346288	chr5:34169129-34176069	inf	0.0388	up	n346288 | NULL | lincRNA | Homo sapiens | Human lincRNA | Scripture Reconstruction LincRNAs By Luo[unpublished] | linc_luo_1838 | NULL | -1.3280900 | -0.1944024	n346288	NA	NA
n346331	chr7:76607915-76682355	-3.19557	0.044	down	n346331 | NULL | lincRNA | Homo sapiens | Human lincRNA | Scripture Reconstruction LincRNAs By Luo[unpublished] | linc_luo_1881 | NULL | -1.4954800 | -0.2356902	n346331	NA	NA
n346341	chr8:57389331-57390060	#NAME?	0.0498	down	n346341 | NULL | lincRNA | Homo sapiens | Human lincRNA | Scripture Reconstruction LincRNAs By Luo[unpublished] | linc_luo_1891 | NULL | -1.2801800 | -0.1662786	n346341	NA	NA
n346355	chr7:43966034-44058757	-4.36931	0.0015	down	n346355 | NULL | lincRNA | Homo sapiens | Human lincRNA | Scripture Reconstruction LincRNAs By Luo[unpublished] | linc_luo_1905 | NULL | -1.5650300 | -0.0598456	n346355	NA	NA
n346502	chr2:232371882-232379086	inf	0.0319	up	n346502 | NULL | lincRNA | Homo sapiens | Human lincRNA | Scripture Reconstruction LincRNAs By Luo[unpublished] | linc_luo_2052 | NULL | -1.3110400 | -0.1459678	n346502	NA	NA
n363360	chr1:235087870-235105809	#NAME?	0.0245	down	n363360 | NULL | lncRNA | Homo sapiens | Human lincRNA | BodyMapLinc | TCONS_00000118 | | -0.8072730 | -0.1789936	n363360	NA	NA
n363597	chr1:27986838-27989233	inf	0.0282	up	n363597 | NULL | lncRNA | Homo sapiens | Human lincRNA | BodyMapLinc | TCONS_00000492 | | -1.0883000 | -0.2917479	n363597	NA	NA
n363933	chr1:113673591-113674746	#NAME?	0.00275	down	n363933 | NULL | lncRNA | Homo sapiens | Human lincRNA | BodyMapLinc | TCONS_00001109 | | -0.3135690 | -0.3038575	n363933	NA	NA
n364021	chr1:228688982-228697976	#NAME?	0.02355	down	n364021 | NULL | lncRNA | Homo sapiens | Human lincRNA | BodyMapLinc | TCONS_00001318 | | -0.8946480 | -0.2382212	n364021	NA	NA
n364056	chr1:1980668-1981566	inf	0.0461	up	n364056 | NULL | lncRNA | Homo sapiens | Human lincRNA | BodyMapLinc | TCONS_00001374 | | -0.8117490 | -0.0880369	n364056	NA	NA
n364090	chr1:29194086-29203848	inf	0.0467	up	n364090 | NULL | lncRNA | Homo sapiens | Human lincRNA | BodyMapLinc | TCONS_00001444 | | -0.9759530 | -0.1180775	n364090	NA	NA
n364219	chr1:158099403-158110443	inf	0.04375	up	n364219 | NULL | lncRNA | Homo sapiens | Human lincRNA | BodyMapLinc | TCONS_00001696 | | -1.0145400 | -0.2762908	n364219	NA	NA
n364339	chr1:45282504-45283445	#NAME?	0.00885	down	n364339 | NULL | lncRNA | Homo sapiens | Human lincRNA | BodyMapLinc | TCONS_00002016 | | -1.3924900 | -0.3725141	n364339	NA	n364339:633-732
n364807	chr2:220594831-220602464	#NAME?	0.04165	down	n364807 | NULL | lncRNA | Homo sapiens | Human lincRNA | BodyMapLinc | TCONS_00003111 | | -0.6623540 | -0.2207755	n364807	NA	NA
n365076	chr2:9705798-9715751	inf	0.04595	up	n365076 | NULL | lncRNA | Homo sapiens | Human lincRNA | BodyMapLinc | TCONS_00003563 | | -0.9828180 | -0.2344344	n365076	NA	NA
n365127	chr2:37552099-37553940	inf	0.00935	up	n365127 | NULL | lncRNA | Homo sapiens | Human lincRNA | BodyMapLinc | TCONS_00003636 | | -0.9392000 | -0.1998939	n365127	NA	NA
n365330	chr2:217398739-217443933	inf	0.02765	up	n365330 | NULL | lncRNA | Homo sapiens | Human lincRNA | BodyMapLinc | TCONS_00004019 | | -1.1946800 | -0.2979936	n365330	NA	NA
n365552	chr2:145281130-145282228	inf	0.0184	up	n365552 | NULL | lncRNA | Homo sapiens | Human lincRNA | BodyMapLinc | TCONS_00004467 | | -0.9800350 | -0.1409055	n365552	NA	NA
n365563	chr2:172101202-172157685	#NAME?	0.0495	down	n365563 | NULL | lncRNA | Homo sapiens | Human lincRNA | BodyMapLinc | TCONS_00004496 | | -1.1662800 | -0.1698242	n365563	NA	NA
n366559	chr3:194006426-194030593	inf	0.01865	up	n366559 | NULL | lncRNA | Homo sapiens | Human lincRNA | BodyMapLinc | TCONS_00006756 | | 2.0083000 | -0.0600632	n366559	NA	NA
n366561	chr3:196358368-196359460	inf	0.03435	up	n366561 | NULL | lncRNA | Homo sapiens | Human lincRNA | BodyMapLinc | TCONS_00006767 | | -1.0575500 | -0.1877166	n366561	NA	NA
n368062	chr5:43012799-43100664	11.3326	0.0347	up	n368062 | NULL | lncRNA | Homo sapiens | Human lincRNA | BodyMapLinc | TCONS_00009945 | | -0.1516290 | -0.1960980	n368062	NA	NA
n368759	chr6:111598891-111619807	#NAME?	0.0383	down	n368759 | NULL | lncRNA | Homo sapiens | Human lincRNA | BodyMapLinc | TCONS_00011355 | | -0.9256080 | -0.2045063	n368759	NA	NA
n368839	chr6:19802394-19804981	inf	0.0125	up	n368839 | NULL | lncRNA | Homo sapiens | Human lincRNA | BodyMapLinc | TCONS_00011463 | | -1.0134100 | -0.1576476	n368839	NA	NA
n369490	chr6:169557256-169563089	-14.4887	0.03965	down	n369490 | NULL | lncRNA | Homo sapiens | Human lincRNA | BodyMapLinc | TCONS_00012828 | | -1.1647900 | -0.2290211	n369490	NA	NA
n370232	chr8:9009252-9016127	inf	0.00955	up	n370232 | NULL | lncRNA | Homo sapiens | Human lincRNA | BodyMapLinc | TCONS_00014600 | | -1.3030000 | -0.2291151	n370232	NA	NA
n370268	chr8:23316672-23336893	#NAME?	0.01385	down	n370268 | NULL | lncRNA | Homo sapiens | Human lincRNA | BodyMapLinc | TCONS_00014653 | | -1.1421200 | -0.2709324	n370268	NA	NA
n370304	chr8:59116114-59131915	#NAME?	0.0495	down	n370304 | NULL | lncRNA | Homo sapiens | Human lincRNA | BodyMapLinc | TCONS_00014719 | | -0.9666380 | -0.3029762	n370304	NA	NA
n370381	chr8:125287976-125289693	#NAME?	0.03015	down	n370381 | NULL | lncRNA | Homo sapiens | Human lincRNA | BodyMapLinc | TCONS_00014849 | | -0.9151810 | -0.2995215	n370381	NA	NA
n370638	chr8:124460170-124482637	#NAME?	0.0411	down	n370638 | NULL | lncRNA | Homo sapiens | Human lincRNA | BodyMapLinc | TCONS_00015340 | | -1.1407500 | -0.2672510	n370638	NA	NA
n371088	chr9:46122188-46123597	inf	0.0388	up	n371088 | NULL | lncRNA | Homo sapiens | Human lincRNA | BodyMapLinc | TCONS_00016324 | | -0.9908150 | -0.0637388	n371088	NA	NA
n371360	chrX:135721701-135724587	#NAME?	0.02505	down	n371360 | NULL | lncRNA | Homo sapiens | Human lincRNA | BodyMapLinc | TCONS_00017016 | | -0.8884200 | -0.4135805	n371360	NA	NA
n371640	chrY:7302523-7388562	inf	0.00365	up	n371640 | NULL | lncRNA | Homo sapiens | Human lincRNA | BodyMapLinc | TCONS_00017630 | | -1.1317600 | -0.2078081	n371640	NA	NA
n371652	chrY:21034387-21074294	inf	0.0009	up	n371652 | NULL | lncRNA | Homo sapiens | Human lincRNA | BodyMapLinc | TCONS_00017649 | | -0.9668150 | -0.2121017	n371652	NA	NA
n371915	chr10:106111348-106113333	inf	0.01735	up	n371915 | NULL | lncRNA | Homo sapiens | Human lincRNA | BodyMapLinc | TCONS_00018036 | | -1.1550500 | -0.3105761	n371915	NA	NA
n371984	chr10:29032480-29046401	inf	0.00315	up	n371984 | NULL | lncRNA | Homo sapiens | Human lincRNA | BodyMapLinc | TCONS_00018145 | | -0.9928680 | -0.2422752	n371984	NA	NA
n373062	chr12:76646054-76698911	#NAME?	0.04725	down	n373062 | NULL | lncRNA | Homo sapiens | Human lincRNA | BodyMapLinc | TCONS_00020478 | | -1.0503900 | -0.2396617	n373062	NA	NA
n373723	chr13:24040012-24061602	#NAME?	0.0148	down	n373723 | NULL | lncRNA | Homo sapiens | Human lincRNA | BodyMapLinc | TCONS_00021728 | | -1.1607200 | -0.3152850	n373723	NA	NA
n373881	chr13:45902702-45903917	#NAME?	0.03185	down	n373881 | NULL | lncRNA | Homo sapiens | Human lincRNA | BodyMapLinc | TCONS_00021991 | | -1.0651200 | -0.2960031	n373881	NA	NA
n373971	chr13:114629488-114637260	-15.5417	0.0271	down	n373971 | NULL | lncRNA | Homo sapiens | Human lincRNA | BodyMapLinc | TCONS_00022133 | | 0.0318192 | -0.1967322	n373971	NA	NA
n374251	chr14:27067610-27629626	inf	0.0127	up	n374251 | NULL | lncRNA | Homo sapiens | Human lincRNA | BodyMapLinc | TCONS_00022689 | | -1.1393600 | -0.3749328	n374251	NA	NA
n374392	chr14:38080455-38510646	#NAME?	0.0326	down	n374392 | NULL | lncRNA | Homo sapiens | Human lincRNA | BodyMapLinc | TCONS_00022970 | | 3.4837900 | -0.2243275	n374392	NA	NA
n374641	chr15:69755445-69863779	inf	0.03335	up	n374641 | NULL | lncRNA | Homo sapiens | Human lincRNA | BodyMapLinc | TCONS_00023449 | | 1.8264300 | -0.2365941	n374641	NA	NA
n374988	chr15:80481447-80696455	#NAME?	0.02645	down	n374988 | NULL | lncRNA | Homo sapiens | Human lincRNA | BodyMapLinc | TCONS_00024187 | | -1.1575100 | -0.2114163	n374988	NA	NA
n375213	chr16:2916361-2918212	#NAME?	0.04745	down	n375213 | NULL | lncRNA | Homo sapiens | Human lincRNA | BodyMapLinc | TCONS_00024546 | | -1.0085100 | -0.3129604	n375213	NA	NA
n375599	chr17:38673266-38683254	#NAME?	0.01	down	n375599 | NULL | lncRNA | Homo sapiens | Human lincRNA | BodyMapLinc | TCONS_00025383 | | -0.4099340 | -0.2402809	n375599	NA	NA
n375618	chr17:53900145-53930115	#NAME?	0.0498	down	n375618 | NULL | lncRNA | Homo sapiens | Human lincRNA | BodyMapLinc | TCONS_00025438 | | -1.0509400 | -0.3535028	n375618	NA	NA
n375708	chr17:36584719-36668628	10.3616	0.02675	up	n375708 | NULL | lncRNA | Homo sapiens | Human lincRNA | BodyMapLinc | TCONS_00025620 | | -0.5231640 | -0.1837107	n375708	NA	NA
n375966	chr18:67873173-67874456	#NAME?	0.01585	down	n375966 | NULL | lncRNA | Homo sapiens | Human lincRNA | BodyMapLinc | TCONS_00026355 | | -1.2925700 | -0.1439561	n375966	NA	n375966:74-142
n376110	chr18:10017462-10020821	inf	0.0211	up	n376110 | NULL | lncRNA | Homo sapiens | Human lincRNA | BodyMapLinc | TCONS_00026598 | | -1.0123200 | -0.1670168	n376110	NA	NA
n376425	chr19:47742377-47747476	inf	0.0388	up	n376425 | NULL | lncRNA | Homo sapiens | Human lincRNA | BodyMapLinc | TCONS_00027385 | | -1.1011700 | -0.1334080	n376425	NA	NA
n376431	chr19:56904996-56915279	inf	0.04515	up	n376431 | NULL | lncRNA | Homo sapiens | Human lincRNA | BodyMapLinc | TCONS_00027426 | | -1.2412100 | -0.4086124	n376431	NA	NA
n376479	chr19:13781330-13789989	inf	0.049	up	n376479 | NULL | lncRNA | Homo sapiens | Human lincRNA | BodyMapLinc | TCONS_00027686 | | -0.4160110 | -0.2777657	n376479	NA	NA
n377116	chr21:44560632-44561669	#NAME?	0.0246	down	n377116 | NULL | lncRNA | Homo sapiens | Human lincRNA | BodyMapLinc | TCONS_00028944 | | -1.0897900 | -0.2526812	n377116	NA	NA
n377194	chr21:46790862-46791842	inf	0.0388	up	n377194 | NULL | lncRNA | Homo sapiens | Human lincRNA | BodyMapLinc | TCONS_00029063 | | -1.0321600 | -0.1958598	n377194	NA	NA
n378366	chr1:173831289-173855774	-8.14794	0.0479	down	n378366 | NULL | lncRNA | Homo sapiens | | EnsemblNoncode | ENST00000431268 | | -0.1004690 | -0.3490948	n378366	NA	NA
n378672	chr20:42839599-42854667	-13.7853	0.0423	down	n378672 | NULL | lncRNA | Homo sapiens | | EnsemblNoncode | ENST00000442383 | | -1.1330500 | -0.2642960	n378672	NA	NA
n378726	chr6:166193756-166403103	#NAME?	0.01675	down	n378726 | NULL | lncRNA | Homo sapiens | | EnsemblNoncode | ENST00000444465 | | -0.7552460 | -0.1348806	n378726	NA	NA
n378887	chr16:29938656-29940791	inf	0.0071	up	n378887 | NULL | lncRNA | Homo sapiens | | EnsemblNoncode | ENST00000450909 | | 1.1647800 | -0.2282065	n378887	NA	NA
n379054	chr21:26931715-26951344	11.249	0.03575	up	n379054 | NULL | lncRNA | Homo sapiens | | EnsemblNoncode | ENST00000456917 | | 1.8698900 | -0.4057204	n379054	NA	ggo-mir-155
n379962	chr4:4543857-4716200	#NAME?	0.0032	down	n379962 | NULL | lncRNA | Homo sapiens | | EnsemblNoncode | ENST00000512438 | | -1.2730800 | -0.2460024	n379962	NA	NA
n380061	chr5:133842242-133847870	#NAME?	0.0485	down	n380061 | NULL | lncRNA | Homo sapiens | | EnsemblNoncode | ENST00000515627 | | -1.0781500 | -0.1996483	n380061	NA	NA
n380094	chr5:169758396-169762104	#NAME?	0.0493	down	n380094 | NULL | lncRNA | Homo sapiens | | EnsemblNoncode | ENST00000518357 | | 2.0606800 | -0.1527603	n380094	NA	NA
n380155	chr22:31365261-31375381	-14.5284	0.02675	down	n380155 | NULL | lncRNA | Homo sapiens | | EnsemblNoncode | ENST00000521091 | | 2.0320200 | -0.2924096	n380155	NA	NA
n380553	chr1:16944750-16971178	-11.3439	0.0096	down	n380553 | NULL | lncRNA | Homo sapiens | | EnsemblNoncode | ENST00000540383 | | 6.6882700 | -0.1650551	n380553	NA	NA
n380699	chr12:127210815-127256957	#NAME?	0.02645	down	n380699 | NULL | lncRNA | Homo sapiens | | EnsemblNoncode | ENST00000545508 | | -1.0901600 | -0.2723347	n380699	NA	NA
n380737	chr12:106444738-106452032	inf	0.0211	up	n380737 | NULL | lncRNA | Homo sapiens | | EnsemblNoncode | ENST00000546699 | | -0.8289490 | -0.2408392	n380737	NA	NA
n381763	chr11:104772275-104789800	inf	0.00135	up	n381763 | NULL | lncRNA | Homo sapiens | | UCSCGeneNoncode | uc001pia.1 | | 2.0984400 | -0.3045138	n381763	NA	NA
n382453	chr15:30763456-30773643	inf	0.00015	up	n382453 | NULL | lncRNA | Homo sapiens | | UCSCGeneNoncode | uc001zeh.1 | | 3.7361400 | -0.3208879	n382453	NA	NA
n382914	chr16:3087251-3087800	inf	0.0282	up	n382914 | NULL | lncRNA | Homo sapiens | | UCSCGeneNoncode | uc002ctg.2 | | -0.4015480 | -0.2268856	n382914	NA	NA
n386371	chr5:468366-473178	-13.1257	0.01915	down	n386371 | NULL | lncRNA | Homo sapiens | | UCSCGeneNoncode | uc010itb.1 | | 2.9503500 | -0.1738972	n386371	NA	NA
n386952	chr16:29875003-29879374	inf	0.04765	up	n386952 | NULL | lncRNA | Homo sapiens | | UCSCGeneNoncode | uc010veb.1 | | 1.5542000 | -0.1017050	n386952	NA	NA
n387106	chr19:58336668-58338830	#NAME?	0.00135	down	n387106 | NULL | lncRNA | Homo sapiens | | UCSCGeneNoncode | uc010yhi.1 | | 1.0040500 | -0.2550218	n387106	NA	NA
n387616	chr7:32954387-32982790	-2.74742	0.04875	down	n387616 | NULL | lncRNA | Homo sapiens | | UCSCGeneNoncode | uc011kaj.1 | | 2.8780600 | -0.2206856	n387616	NA	n387616:967-1033
n387635	chr7:73149398-73150330	#NAME?	0.0422	down	n387635 | NULL | lncRNA | Homo sapiens | | UCSCGeneNoncode | uc011kez.1 | | 2.9514800 | -0.0978794	n387635	NA	NA
n387639	chr7:92167788-92169077	inf	0.0071	up	n387639 | NULL | lncRNA | Homo sapiens | | UCSCGeneNoncode | uc011khv.1 | | -0.1643290 | -0.3152585	n387639	NA	NA
n405896	chr4:119437494-119475359	#NAME?	0.00575	down	n405896 | NR_003135 | lncRNA | Homo sapiens | | RefGeneNoncode | NR_003135 | | 7.1376700 | -0.1667953	n405896	NA	NA
n405968	chr4:83343716-83351378	-2.51949	0.0027	down	n405968 | NR_003249 | lncRNA | Homo sapiens | | RefGeneNoncode | NR_003249 | | 3.2500400 | -0.3287940	n405968	NA	n405968:249-323
n405971	chr22:20748479-20762752	-15.2465	0.02065	down	n405971 | NR_003253 | lncRNA | Homo sapiens | | RefGeneNoncode | NR_003253 | | 8.2630100 | -0.1428708	n405971	NA	NA
n406113	chr16:23533333-23568696	-12.9891	0.03295	down	n406113 | NR_003501 | lncRNA | Homo sapiens | | RefGeneNoncode | NR_003501 | | 8.0685700 | -0.2188614	n406113	NA	NA
n406511	chr19:35417806-35436284	-11.3667	0.0475	down	n406511 | NR_024018 | lncRNA | Homo sapiens | | RefGeneNoncode | NR_024018 | | 8.9536500 | -0.2062098	n406511	NA	NA
n406811	chr19:1354975-1378430	2.95667	0.00485	up	n406811 | NR_024247 | lncRNA | Homo sapiens | | RefGeneNoncode | NR_024247 | | 11.5025000 | -0.1359525	n406811	NA	NA
n406868	chr1:52521856-52554090	-1.14666	0.04165	down	n406868 | NR_024350 | lncRNA | Homo sapiens | | RefGeneNoncode | NR_024350 | | 0.8230270 | -0.2841000	n406868	NA	NA
n407133	chrX:23851464-23926057	12.5981	0.0234	up	n407133 | NR_026545 | lncRNA | Homo sapiens | | RefGeneNoncode | NR_026545 | | 3.6700600 | -0.2188689	n407133	NA	NA
n407201	chr1:117057155-117113715	-14.1324	0.0451	down	n407201 | NR_026665 | lncRNA | Homo sapiens | | RefGeneNoncode | NR_026665 | | 3.7703600 | -0.3432788	n407201	NA	NA
n407212	chr1:156252703-156262234	10.7673	0.0425	up	n407212 | NR_026678 | lncRNA | Homo sapiens | | RefGeneNoncode | NR_026678 | | 9.5707900 | -0.1662487	n407212	NA	NA
n407307	chr14:102196773-102198862	inf	0.01735	up	n407307 | NR_026774 | lncRNA | Homo sapiens | | RefGeneNoncode | NR_026774 | | 4.3520200 | -0.1476646	n407307	NA	NA
n407939	chr15:45653321-45713617	2.07702	0.004	up	n407939 | NR_027635 | lncRNA | Homo sapiens | | RefGeneNoncode | NR_027635 | | 7.2365900 | -0.2413947	n407939	NA	n407939:411-477
n407951	chr7:64254770-64294026	-12.5653	0.0364	down	n407951 | NR_027660 | lncRNA | Homo sapiens | | RefGeneNoncode | NR_027660 | | 7.8382100 | -0.1985608	n407951	NA	NA
n408238	chr20:18118498-18169031	-1.90953	0.02725	down	n408238 | NR_028402 | lncRNA | Homo sapiens | | RefGeneNoncode | NR_028402 | | 11.8013000 | -0.2415566	n408238	NA	NA
n408346	chr12:57623355-57634527	#NAME?	0.04685	down	n408346 | NR_029417 | lncRNA | Homo sapiens | | RefGeneNoncode | NR_029417 | | 8.7196300 | -0.1132558	n408346	NA	n408346:1768-1854
n408902	chr1:93615298-93646246	-14.0139	0.0145	down	n408902 | NR_030761 | lncRNA | Homo sapiens | | RefGeneNoncode | NR_030761 | | 3.4327600 | -0.4215933	n408902	NA	NA
n409307	chr15:75287875-75313836	-1.48376	0.0169	down	n409307 | NR_033660 | lncRNA | Homo sapiens | | RefGeneNoncode | NR_033660 | | 2.1437000 | -0.1423666	n409307	NA	NA
n410112	chr1:40204516-40254533	-14.3123	0.01885	down	n410112 | NR_036543 | lncRNA | Homo sapiens | | RefGeneNoncode | NR_036543 | | 6.0024000 | -0.1522205	n410112	NA	n410112:2809-2878
n410164	chr1:54317391-54355487	13.1261	0.0073	up	n410164 | NR_036639 | lncRNA | Homo sapiens | | RefGeneNoncode | NR_036639 | | 4.2482300 | -0.2296436	n410164	NA	NA
n410166	chr4:157682762-157892546	11.4357	0.0132	up	n410166 | NR_036641 | lncRNA | Homo sapiens | | RefGeneNoncode | NR_036641 | | 5.1651100 | -0.2439899	n410166	NA	NA
n410525	chr1:1210338-1227409	-11.3078	0.03125	down	n410525 | NR_037668 | lncRNA | Homo sapiens | | RefGeneNoncode | NR_037668 | | 8.9212400 | -0.0385420	n410525	NA	NA
n410556	chr10:17686123-17758823	-9.81618	0.0202	down	n410556 | NR_037774 | lncRNA | Homo sapiens | | RefGeneNoncode | NR_037774 | | 7.9141600 | -0.3805890	n410556	NA	NA
n410559	chr19:41281081-41314379	#NAME?	0.0467	down	n410559 | NR_037791 | lncRNA | Homo sapiens | | RefGeneNoncode | NR_037791 | | 8.1542600 | -0.1152848	n410559	NA	n410559:1247-1312
n410624	chr2:70121074-70132368	-3.16073	0.03795	down	n410624 | NR_037862 | lncRNA | Homo sapiens | | RefGeneNoncode | NR_037862 | | 1.2447700 | -0.2409466	n410624	NA	NA
n410787	chr12:95611521-95696566	1.26771	0.0155	up	n410787 | NR_038241 | lncRNA | Homo sapiens | | RefGeneNoncode | NR_038241 | | 13.7091000 | -0.3947910	n410787	NA	NA
n411681	chr7:66767615-66786513	-13.6736	0.01715	down	n411681 | NR_040585 | lncRNA | Homo sapiens | | RefGeneNoncode | NR_040585 | | 3.3216600 | -0.3890469	n411681	NA	NA

## Sheet: C vs Shanghai
gene_id	locus	log2(fold_change)(SH/C)	p_value	updown	Annotation	transcript_id	antisense	pre_miRNA
100131897	chr5:169064250-169510386	-1.21781	0.0463	down	NA	NM_001129891_dup1	NA	NA
10019	chr12:111843751-111889427	0.706414	0.00795	up	NA	NM_005475_dup1	NA	NA
100505503	chr15:82821160-82824865	-1.75325	5e-05	down	NA	NM_001199057_dup1	NA	NA
10158	chr1:47649260-47655771	-1.51978	5e-05	down	NA	NM_005764_dup1	NA	NA
10472	chr1:244214560-244220778	-0.856918	0.0117	down	NA	NM_006352_dup1;NM_205768_dup1	NA	NA
10493	chr17:41166621-41174459	0.53463	0.03145	up	NA	NM_006373_dup1	NA	NA
10501	chr19:4542225-4559771	-1.06336	0.0029	down	NA	NM_032108_dup1	NA	NA
10512	chr7:80371853-80548667	-0.586538	0.04815	down	NA	NM_006379_dup1	NA	NA
10600	chr21:30396937-30426809	-0.900234	0.04105	down	NA	NM_001001992_dup1;NM_001032410_dup1;NM_006447_dup1	NA	NA
1063	chr1:214776531-214837914	-0.683509	0.0239	down	NA	NM_016343_dup1	NA	NA
10735	chrX:123094062-123236506	-0.759873	0.0215	down	NA	NM_001042749_dup1;NM_001042750_dup1;NM_001042751_dup1;NM_006603_dup1	NA	NA
10769	chr5:57749808-57755913	-0.768592	0.0034	down	NA	NM_006622_dup1	NA	NA
10818	chr12:69864128-69973562	-1.08061	0.02655	down	NA	NM_001042555_dup1;NM_006654_dup1	NA	NA
10900	chr17:42376943-42396038	inf	0.00095	up	NA	NM_001144825_dup1;NM_001144826_dup1;NM_006695_dup1	NA	NA
11098	chr11:86511490-86666440	-0.816267	0.00175	down	NA	NM_007173_dup1	NA	NA
1116	chr1:203148058-203155922	-1.51905	5e-05	down	NA	NM_001276_dup1	NA	NA
11167	chr3:120113060-120169918	-0.646305	0.0101	down	NA	NM_007085_dup1	NA	NA
11221	chr1:221874761-221915516	-0.679335	0.01475	down	NA	NM_007207_dup1;NM_144728_dup1;NM_144729_dup1	NA	NA
113177	chr19:2096867-2099583	#NAME?	0.00455	down	NA	NM_001031735_dup1;NM_001039846_dup1	NA	NA
113622	chr13:114076259-114107839	#NAME?	5e-05	down	NA	NM_138430_dup1;NM_199162_dup1	NA	NA
113763	chr7:149944300-150035245	-0.938571	0.00475	down	NA	NM_138434_dup1	NA	NA
114757	chr17:74523439-74549660	1.23935	0.0009	up	NA	NM_134268_dup1	NA	NA
114882	chr12:76745576-76953589	-1.33378	0.0009	down	NA	NM_001003712_dup1;NM_020841_dup1	NA	NA
115701	chr18:56148478-56296189	1.48434	0.03945	up	NA	NM_052947_dup1	NA	NA
116362	chr1:10057254-10076078	inf	0.0012	up	NA	NM_052960_dup1	NA	NA
119392	chr10:105881815-105886143	-1.37303	0.03605	down	NA	NM_001002759_dup1;NM_145247_dup1	NA	NA
1195	chr2:201717731-201729467	-1.71214	0.0033	down	NA	NM_001162407_dup1;NM_004071_dup1	NA	NA
12	chr14:95078713-95090390	inf	0.0006	up	NA	NM_001085_dup1	NA	NA
121268	chr12:49458467-49463775	0.883795	0.0377	up	NA	NM_144593_dup1	NA	NA
121642	chr12:109525992-109531293	-0.811287	0.0477	down	NA	NM_001001655_dup1;NM_001145374_dup1;NM_001145375_dup1;NM_001205179_dup1;NM_001205180_dup1	NA	NA
1230	chr3:46243199-46249832	#NAME?	5e-05	down	NA	NM_001295_dup1	NA	NA
123904	chr16:67918780-67920271	#NAME?	0.0249	down	NA	NM_198443_dup1	NA	NA
124989	chr17:45400563-45518678	1.46047	0.037	up	NA	NM_001195192_dup1;NM_152347_dup1	NA	NA
126075	chr19:11457180-11465620	1.26696	0.0415	up	NA	NM_001080503_dup1	NA	NA
1277	chr17:48261456-48279000	-0.80974	0.00575	down	NA	NM_000088_dup1	NA	NA
1295	chr3:99357453-99515158	-1.14399	0.01475	down	NA	NM_001850_dup1;NM_020351_dup1	NA	NA
1298	chr1:40766162-40782939	-0.8106	0.026	down	NA	NM_001852_dup1	NA	NA
1307	chr1:32117847-32169768	0.932427	0.0191	up	NA	NM_001856_dup1	NA	NA
131578	chr3:194075975-194090472	-1.0102	0.0083	down	NA	NM_001135057_dup1;NM_130830_dup1	NA	NA
131601	chr3:127291907-127309568	0.92108	0.00055	up	NA	NM_001136053_dup1;NM_001142646_dup1;NM_016372_dup1	NA	NA
132864	chr4:15004297-15071777	-0.943868	0.04545	down	NA	NM_001177381_dup1;NM_001177382_dup1;NM_001177383_dup1;NM_001177384_dup1;NM_182485_dup1;NM_182646_dup1	NA	NA
135	chr22:24823529-24890783	-0.956336	0.03905	down	NA	NM_000675_dup1	NA	NA
139067	chrX:142596563-142605307	inf	0.0003	up	NA	NM_001009609_dup1	NA	NA
1440	chr17:38171613-38174066	1.04276	0.02145	up	NA	NM_000759_dup1;NM_001178147_dup1;NM_172219_dup1;NM_172220_dup1	NA	NA
144406	chr12:122356462-122441833	0.83412	0.03775	up	NA	NM_001178003_dup1;NM_144668_dup1	NA	NA
1462	chr5:82767492-82878122	1.18379	0.02025	up	NA	NM_001126336_dup1;NM_001164097_dup1;NM_001164098_dup1;NM_004385_dup1	NA	NA
1464	chr15:75966662-76005189	-0.616285	0.0306	down	NA	NM_001897_dup1	NA	NA
146760	chr17:1837970-1928178	#NAME?	5e-05	down	NA	NM_178568_dup1	NA	NA
147166	chr17:18602489-18639431	0.807876	0.0326	up	NA	NM_001037330_dup1	NA	NA
147372	chr18:57098170-57364644	-0.625426	0.0161	down	NA	NM_133459_dup1	NA	NA
151887	chr3:112323406-112359977	-0.704513	0.0079	down	NA	NM_199511_dup1;NM_199512_dup1	NA	NA
1543	chr15:75011882-75017877	3.16555	0.0028	up	NA	NM_000499_dup1	NA	NA
1545	chr2:38294745-38303323	1.57449	5e-05	up	NA	NM_000104_dup1	NA	NA
157570	chr8:27631903-27662821	-1.31684	0.0193	down	NA	NM_001017420_dup1	NA	NA
158586	chrX:57618268-57623910	-0.737533	0.0492	down	NA	NM_007157_dup1	NA	NA
1612	chr9:90112755-90323549	-0.537299	0.04735	down	NA	NM_004938_dup1	NA	NA
164668	chr22:39493228-39500072	inf	0.013	up	NA	NM_001166002_dup1;NM_001166003_dup1;NM_001166004_dup1;NM_181773_dup1	NA	NA
168451	chr7:108202670-108210167	-1.14689	0.04055	down	NA	NM_001130475_dup1;NM_182529_dup1	NA	NA
168455	chr7:106065908-106410653	0.674851	0.02125	up	NA	NM_175884_dup1	NA	NA
170082	chrX:13671306-13682247	inf	0.0003	up	NA	NM_152634_dup1	NA	NA
1728	chr16:69743303-69760533	1.06031	5e-05	up	NA	NM_000903_dup1;NM_001025433_dup1;NM_001025434_dup1	NA	NA
1850	chr11:1575280-1587166	1.75495	0.03715	up	NA	NM_004420_dup1	NA	NA
19	chr9:107543282-107692150	-1.44047	0.001	down	NA	NM_005502_dup1	NA	NA
1955	chr9:123363195-123476765	-0.876435	0.03765	down	NA	NM_001080497_dup1	NA	NA
1999	chr1:201979689-201986316	-0.671891	0.01105	down	NA	NM_001114309_dup1;NM_004433_dup1	NA	NA
201725	chr4:159587830-159593202	-0.784689	0.04025	down	NA	NM_001008393_dup1	NA	NA
2069	chr4:75230859-75254477	1.52567	0.00065	up	NA	NM_001432_dup1	NA	NA
214	chr3:105085712-105295744	-0.787196	0.00615	down	NA	NM_001627_dup1	NA	NA
217	chr12:112204690-112247789	0.658284	0.0289	up	NA	NM_000690_dup1;NM_001204889_dup1	NA	NA
2182	chrX:108884563-108976621	-0.63874	0.01515	down	NA	NM_004458_dup1;NM_022977_dup1	NA	NA
219855	chr11:124933012-124960412	0.889006	0.0005	up	NA	NM_001145290_dup1;NM_198277_dup1	NA	NA
220	chr15:101420008-101456831	0.649438	0.0148	up	NA	NM_000693_dup1	NA	NA
221037	chr10:64926984-65226322	-1.20005	0.0176	down	NA	NM_004241_dup1;NM_032776_dup1	NA	NA
2246	chr5:141971361-142077635	-1.0295	0.043	down	NA	NM_000800_dup1;NM_001144892_dup1;NM_001144934_dup1;NM_001144935_dup1;NM_033136_dup1;NM_033137_dup1	NA	NA
23001	chr4:85590684-85932430	-0.873888	0.0196	down	NA	NM_014991_dup1	NA	NA
23089	chr7:94285636-94299007	-0.802623	0.0104	down	NA	NM_001040152_dup1;NM_001172437_dup1;NM_001172438_dup1;NM_001184961_dup1;NM_001184962_dup1;NM_015068_dup1	NA	NA
23165	chr7:135242661-135333501	13.1812	0.0257	up	NA	NM_015135_dup1	NA	NA
23169	chr1:67465014-67520080	1.04847	0.0181	up	NA	NM_015139_dup1	NA	NA
23200	chr3:182511290-182639423	-0.753037	0.0429	down	NA	NM_014616_dup1	NA	NA
23322	chr16:53633817-53737771	-1.29841	0.0496	down	NA	NM_001127897_dup1;NM_015272_dup1	NA	NA
23350	chr3:142720371-142779567	-0.673	0.04685	down	NA	NM_001080415_dup1	NA	NA
23468	chr12:54624729-54673915	-0.584498	0.04375	down	NA	NM_001127321_dup1;NM_001127322_dup1;NM_012117_dup1	NA	NA
23586	chr9:32455299-32526322	-1.15448	0.0417	down	NA	NM_014314_dup1	NA	NA
23607	chr6:47445524-47594999	-0.888891	0.0379	down	NA	NM_012120_dup1	NA	NA
23613	chr20:45838380-45985474	-0.603501	0.0229	down	NA	NM_012408_dup1;NM_183047_dup1;NM_183048_dup1	NA	NA
23645	chr19:49375648-49379319	0.733722	0.00365	up	NA	NM_014330_dup1	NA	NA
23657	chr4:138948575-139163503	1.52954	0.02275	up	NA	NM_014331_dup1	NA	NA
23764	chr22:38597938-38612518	0.620763	0.02705	up	NA	NM_001161572_dup1;NM_001161573_dup1;NM_001161574_dup1;NM_012323_dup1	NA	NA
246269	chr6:108616097-108844258	1.5622	0.0397	up	NA	NM_145315_dup1	NA	NA
246721	chr7:102277471-102312182	-1.4384	0.02455	down	NA	NM_032959_dup1	NA	NA
2512	chr19:49468565-49470136	0.52711	0.03665	up	NA	NM_000146_dup1	NA	NA
2519	chr6:143815948-143833020	0.509504	0.0446	up	NA	NM_032020_dup1	NA	NA
2521	chr16:31191430-31206192	-0.671422	0.0469	down	NA	NM_001170634_dup1;NM_001170937_dup1;NM_004960_dup1	NA	NA
253512	chr13:45967450-45992516	1.29649	0.0355	up	NA	NM_001010875_dup1	NA	NA
253943	chr8:64081120-64125346	-0.781307	0.0395	down	NA	NM_152758_dup1	NA	NA
254042	chr2:172864803-172945587	-1.53863	0.0474	down	NA	NM_199227_dup1	NA	NA
255738	chr1:55505148-55530526	-0.672696	0.021	down	NA	NM_174936_dup1	NA	NA
2571	chr2:171673199-171717661	1.05781	0.049	up	NA	NM_000817_dup1;NM_013445_dup1	NA	NA
25788	chr8:95384179-95487343	-1.45319	0.03565	down	NA	NM_001205262_dup1;NM_001205263_dup1;NM_012415_dup1	NA	NA
25802	chr1:201864963-201915716	-1.73364	0.00955	down	NA	NM_012134_dup1	NA	NA
25840	chr12:51318533-51326300	-0.703336	0.0482	down	NA	NM_014033_dup1	NA	NA
25852	chr3:137906147-138048728	-0.73673	0.04885	down	NA	NM_014154_dup1;NM_015396_dup1;NM_213654_dup1	NA	NA
25890	chr3:100468178-100712334	-1.33539	0.00055	down	NA	NM_015429_dup1	NA	NA
25891	chr11:35453373-35547176	-1.83009	0.00375	down	NA	NM_001001991_dup1;NM_015430_dup1	NA	NA
25898	chr4:76404246-76439640	-1.31255	0.03935	down	NA	NM_001008925_dup1;NM_001009922_dup1;NM_015436_dup1	NA	NA
25900	chr12:6648693-6665249	-1.72626	0.00715	down	NA	NM_001039670_dup1;NM_001193457_dup1;NM_080730_dup1	NA	NA
25909	chr1:247002399-247094726	-1.61859	0.0063	down	NA	NM_015446_dup1	NA	NA
25976	chr3:156390959-156424559	1.53977	5e-05	up	NA	NM_001184717_dup1;NM_001184718_dup1;NM_015508_dup1	NA	NA
26031	chr7:24836158-25019760	-0.824882	0.0114	down	NA	NM_015550_dup1;NM_145320_dup1;NM_145321_dup1;NM_145322_dup1	NA	NA
26249	chr5:136953188-137071779	-1.23978	0.02705	down	NA	NM_017415_dup1	NA	NA
2627	chr18:19749415-19782227	0.714883	0.0361	up	NA	NM_005257_dup1	NA	NA
2697	chr6:121756744-121770873	-0.765417	0.03025	down	NA	NM_000165_dup1	NA	NA
26973	chr11:89933596-89959733	-1.26548	0.0154	down	NA	NM_001144073_dup1;NM_012124_dup1	NA	NA
27063	chr10:92671856-92681032	-1.1438	0.0186	down	NA	NM_014391_dup1	NA	NA
284013	chr17:4688579-4689729	#NAME?	0.00835	down	NA	NM_001144939_dup1;NM_001144940_dup1;NM_001144941_dup1;NM_182566_dup1	NA	NA
2863	chr2:133174146-133429070	-0.887164	0.0241	down	NA	NM_001508_dup1	NA	NA
286343	chr9:12775011-12823059	1.04406	0.02035	up	NA	NM_203403_dup1	NA	NA
286410	chrX:138808504-138914447	-0.821613	0.04315	down	NA	NM_001010986_dup1;NM_173694_dup1	NA	NA
286826	chr1:226418860-226497198	1.29479	0.03735	up	NA	NM_173083_dup1	NA	NA
287	chr4:113739238-114304896	-0.911415	0.04115	down	NA	NM_001127493_dup1;NM_001148_dup1;NM_020977_dup1	NA	NA
28951	chr2:12856997-12882860	-0.889357	0.0299	down	NA	NM_021643_dup1	NA	NA
2920	chr4:74962751-74964997	1.53287	5e-05	up	NA	NM_002089_dup1	NA	NA
2941	chr6:52842745-52860178	-1.12184	0.0484	down	NA	NM_001512_dup1	NA	NA
2963	chr13:45694630-45858240	-0.939026	0.0138	down	NA	NM_004128_dup1	NA	NA
29950	chr19:40928407-40931932	0.649408	0.02685	up	NA	NM_013376_dup1	NA	NA
29968	chr9:80912058-80945009	0.620588	0.0306	up	NA	NM_021154_dup1;NM_058179_dup1	NA	NA
301	chr9:75705766-75839108	-0.859637	0.0017	down	NA	NM_000700_dup1	NA	NA
306	chr4:79472741-79531605	-0.925499	0.0051	down	NA	NM_005139_dup1	NA	NA
3091	chr14:62162118-62215283	-0.518254	0.04835	down	NA	NM_001530_dup1;NM_181054_dup1	NA	NA
3157	chr5:43289492-43313595	-0.84372	0.0167	down	NA	NM_001098272_dup1;NM_002130_dup1	NA	NA
3161	chr5:162887516-162921064	-0.893423	0.01675	down	NA	NM_001142556_dup1;NM_001142557_dup1;NM_012484_dup1;NM_012485_dup1	NA	NA
317749	chr14:24439082-24475617	1.18211	0.0248	up	NA	NM_001193635_dup1;NM_001193636_dup1;NM_001193637_dup1;NM_198083_dup1	NA	NA
317762	chr14:99947738-100070727	-0.630178	0.0335	down	NA	NM_001144995_dup1	NA	NA
3241	chr2:10443039-10567743	0.638463	0.00865	up	NA	NM_002149_dup1;NM_134421_dup1	NA	NA
3290	chr1:209859524-209908295	#NAME?	0.001	down	NA	NM_001206741_dup1;NM_005525_dup1;NM_181755_dup1	NA	NA
3422	chr10:1064846-1095061	-0.592851	0.03515	down	NA	NM_004508_dup1	NA	NA
3434	chr10:91152321-91163745	-0.695461	0.0493	down	NA	NM_001548_dup1	NA	NA
3475	chr7:112063198-112117258	0.915171	0.0033	up	NA	NM_001007245_dup1;NM_001197079_dup1;NM_001197080_dup1;NM_001550_dup1	NA	NA
3487	chr17:38599675-38613982	-0.644892	0.03485	down	NA	NM_001552_dup1	NA	NA
3488	chr2:217536827-217560272	-2.06103	5e-05	down	NA	NM_000599_dup1	NA	NA
353139	chr1:152670839-152671918	#NAME?	0.0479	down	NA	NM_178428_dup1	NA	NA
3553	chr2:113587336-113594356	0.683989	0.0286	up	NA	NM_000576_dup1	NA	NA
3569	chr7:22766765-22771621	1.87843	5e-05	up	NA	NM_000600_dup1	NA	NA
3576	chr4:74606222-74609433	1.02388	0.00015	up	NA	NM_000584_dup1	NA	NA
3646	chr8:109213971-109260959	-0.642726	0.02865	down	NA	NM_001568_dup1	NA	NA
3691	chr17:73717515-73753899	-0.902279	0.00255	down	NA	NM_000213_dup1;NM_001005619_dup1;NM_001005731_dup1	NA	NA
3696	chr7:20370724-20455382	-1.04692	0.01185	down	NA	NM_002214_dup1	NA	NA
3720	chr6:15246526-15522253	0.832111	0.01685	up	NA	NM_004973_dup1	NA	NA
3778	chr10:78629358-79397577	-0.752202	0.0282	down	NA	NM_001014797_dup1;NM_001161352_dup1;NM_001161353_dup1;NM_002247_dup1	NA	NA
3855	chr12:52626953-52642709	-0.517852	0.04935	down	NA	NM_005556_dup1	NA	NA
3875	chr12:53342654-53346685	-0.549017	0.0285	down	NA	NM_000224_dup1;NM_199187_dup1	NA	NA
387914	chr13:26618734-26626130	2.55679	5e-05	up	NA	NM_001007538_dup1	NA	NA
389084	chr2:233734993-233741107	inf	0.03335	up	NA	NM_206895_dup1	NA	NA
389383	chr6:35744391-35747329	#NAME?	0.02015	down	NA	NM_207409_dup1	NA	NA
3899	chr2:100163714-100759037	-1.40358	0.04575	down	NA	NM_001025108_dup1;NM_002285_dup1	NA	NA
390	chr2:151324708-151344180	-0.812014	0.0089	down	NA	NM_005168_dup1	NA	NA
394	chr14:32546494-32628934	-0.910869	0.0415	down	NA	NM_001030055_dup1;NM_001173_dup1	NA	NA
3976	chr22:30636441-30642987	1.07344	0.00575	up	NA	NM_002309_dup1	NA	NA
4041	chr11:68080107-68216743	0.552509	0.04635	up	NA	NM_002335_dup1	NA	NA
4053	chr14:74964885-75079034	-0.839399	0.02465	down	NA	NM_000428_dup1	NA	NA
4059	chr19:45312337-45324678	-0.991142	0.01895	down	NA	NM_001013257_dup1;NM_005581_dup1	NA	NA
4147	chr8:98881310-99048948	-0.943202	0.00115	down	NA	NM_002380_dup1;NM_030583_dup1	NA	NA
4155	chr18:74690788-74844774	0.72527	0.0204	up	NA	NM_001025081_dup1;NM_001025090_dup1;NM_001025092_dup1;NM_001025100_dup1;NM_001025101_dup1;NM_002385_dup1	NA	NA
4174	chr22:35796115-35820495	-0.662278	0.01905	down	NA	NM_006739_dup1	NA	NA
4232	chr7:130126045-130371406	-0.661782	0.0414	down	NA	NM_002402_dup1;NM_177524_dup1;NM_177525_dup1	NA	NA
4237	chr1:17300996-17308081	#NAME?	0.0013	down	NA	NM_001135247_dup1;NM_001135248_dup1;NM_002403_dup1;NM_017459_dup1	NA	NA
4311	chr3:154797435-154901518	-0.594693	0.0298	down	NA	NM_000902_dup1;NM_007287_dup1;NM_007288_dup1;NM_007289_dup1	NA	NA
4312	chr11:102654406-102714342	1.82649	5e-05	up	NA	NM_001145938_dup1;NM_002421_dup1	NA	NA
4313	chr16:55513080-55540586	0.572341	0.0283	up	NA	NM_001127891_dup1;NM_004530_dup1	NA	NA
4326	chr12:132312940-132336316	0.989206	0.02805	up	NA	NM_016155_dup1	NA	NA
445	chr9:133320093-133376661	0.757619	0.01325	up	NA	NM_000050_dup1;NM_054012_dup1	NA	NA
4489	chr16:56672577-56673999	inf	0.03335	up	NA	NM_005946_dup1	NA	NA
4502	chr16:56642477-56643409	0.713341	0.004	up	NA	NM_005953_dup1	NA	NA
4638	chr3:123304388-123603149	-0.718594	0.00585	down	NA	NM_053025_dup1;NM_053026_dup1;NM_053027_dup1;NM_053028_dup1;NM_053031_dup1;NM_053032_dup1	NA	NA
467	chr1:212738696-212794117	1.63258	0.00155	up	NA	NM_001030287_dup1;NM_001040619_dup1;NM_001206484_dup1;NM_001206485_dup1;NM_001206486_dup1;NM_001206488_dup1;NM_001674_dup1	NA	NA
472	chr11:108093558-108239826	-1.23878	0.00325	down	NA	NM_000051_dup1	NA	NA
4739	chr6:11183530-11382581	3.25796	0.04605	up	NA	NM_001142393_dup1;NM_006403_dup1;NM_182966_dup1	NA	NA
4818	chr19:51874873-51875969	#NAME?	0.0202	down	NA	NM_005601_dup1	NA	NA
5055	chr18:61554938-61571124	2.84398	5e-05	up	NA	NM_001143818_dup1;NM_002575_dup1	NA	NA
50855	chr16:67694850-67696681	-0.775332	0.03955	down	NA	NM_001037281_dup1;NM_016948_dup1	NA	NA
5087	chr1:164528596-164821067	-1.25586	0.00165	down	NA	NM_001204961_dup1;NM_001204963_dup1;NM_002585_dup1	NA	NA
50999	chr1:93615298-93646246	0.96128	0.0175	up	NA	NM_001167830_dup1;NM_016040_dup1	NA	NA
51104	chr9:74477367-74526148	-0.873597	0.01925	down	NA	NM_001025780_dup1;NM_016014_dup1	NA	NA
51170	chr4:88257690-88312455	-0.922165	0.037	down	NA	NM_016245_dup1	NA	NA
51200	chr7:129932973-129964020	-0.4924	0.04635	down	NA	NM_001163446_dup1;NM_016352_dup1	NA	NA
51450	chr9:132427919-132484953	inf	0.00205	up	NA	NM_016307_dup1	NA	NA
51528	chr14:59951160-60043549	-0.82845	0.04515	down	NA	NM_001098625_dup1;NM_016475_dup1	NA	NA
51559	chr12:104166080-104234975	-0.7947	0.03865	down	NA	NM_001031701_dup1	NA	NA
51622	chr7:5938340-5965605	0.743761	0.04065	up	NA	NM_015622_dup1	NA	NA
51703	chr10:114133915-114188138	0.682627	0.03785	up	NA	NM_016234_dup1;NM_203379_dup1;NM_203380_dup1	NA	NA
51762	chr15:63481727-63559975	-0.71126	0.034	down	NA	NM_016530_dup1	NA	NA
5205	chr18:55313657-55470327	-0.955261	0.0012	down	NA	NM_005603_dup1	NA	NA
5271	chr18:61637262-61656608	0.888962	0.0242	up	NA	NM_001031848_dup1;NM_002640_dup1;NM_198833_dup1	NA	NA
5290	chr3:178866310-178952922	-1.16549	0.0464	down	NA	NM_006218_dup1	NA	NA
53616	chr7:87563565-87832204	-1.23867	0.01935	down	NA	NM_004194_dup1;NM_016351_dup1;NM_021721_dup1;NM_021722_dup1;NM_021723_dup1	NA	NA
53833	chr3:136676706-136729927	1.49319	0.0378	up	NA	NM_144717_dup1	NA	NA
5395	chr7:6012869-6048737	-1.75718	0.0037	down	NA	NM_000535_dup1	NA	NA
54101	chr21:43159528-43187249	1.13644	0.0008	up	NA	NM_020639_dup1	NA	NA
54328	chrX:53078505-53109797	-1.33	0.0247	down	NA	NM_018969_dup1	NA	NA
5439	chr7:102105389-102119381	1.10555	0.00845	up	NA	NM_006234_dup1	NA	NA
54443	chr7:36363758-36493400	-0.739067	0.01035	down	NA	NM_018685_dup1	NA	NA
54537	chr10:88854952-88951222	-1.80148	0.00555	down	NA	NM_019054_dup1	NA	NA
54625	chr3:122399671-122449775	-0.776051	0.02135	down	NA	NM_017554_dup1	NA	NA
54796	chr9:16409500-16870786	-0.955956	0.0224	down	NA	NM_017637_dup1	NA	NA
54809	chr7:92728825-92747336	-1.17938	0.0418	down	NA	NM_001193307_dup1;NM_017654_dup1	NA	NA
5493	chr16:4932507-4987136	-0.854415	0.0099	down	NA	NM_002705_dup1	NA	NA
54962	chr15:66629007-66649054	0.961107	0.03735	up	NA	NM_017858_dup1	NA	NA
54979	chr11:63320241-63330855	#NAME?	0.0249	down	NA	NM_017878_dup1	NA	NA
55183	chr2:152266396-152333860	-0.775161	0.02995	down	NA	NM_001177663_dup1;NM_001177664_dup1;NM_001177665_dup1;NM_018151_dup1	NA	NA
5521	chr5:145969066-146461033	-0.852458	0.0229	down	NA	NM_001127381_dup1;NM_004576_dup1;NM_181674_dup1;NM_181675_dup1;NM_181676_dup1;NM_181677_dup1;NM_181678_dup1	NA	NA
55297	chr12:28410132-28703099	0.91261	0.0396	up	NA	NM_018318_dup1	NA	NA
55347	chr3:111697827-111712210	0.8383	0.021	up	NA	NM_018394_dup1	NA	NA
55357	chr9:100961279-101018003	-0.657156	0.0154	down	NA	NM_018421_dup1	NA	NA
55612	chr20:6055491-6104191	-1.74956	0.01615	down	NA	NM_017671_dup1	NA	NA
55619	chr2:225629806-225907330	-0.837411	0.0305	down	NA	NM_014689_dup1	NA	NA
55635	chr1:68939834-69004310	-0.895562	0.02795	down	NA	NM_001114120_dup1;NM_017779_dup1	NA	NA
5567	chr1:84543744-84704181	-1.18019	0.0358	down	NA	NM_002731_dup1;NM_182948_dup1;NM_207578_dup1	NA	NA
55752	chr4:77870894-77959768	-0.688217	0.01775	down	NA	NM_018243_dup1	NA	NA
5588	chr10:6469104-6622254	1.04651	0.0474	up	NA	NM_001242413_dup1;NM_006257_dup1	NA	NA
56034	chr4:157682762-157892546	-0.705655	0.02865	down	NA	NM_016205_dup1	NA	NA
56062	chrX:86772714-86925050	-2.33985	0.01355	down	NA	NM_019117_dup1;NM_057162_dup1	NA	NA
5638	chrX:37208527-37316548	-3.00409	0.03145	down	NA	NM_000950_dup1;NM_001142395_dup1;NM_001173486_dup1;NM_001173489_dup1;NM_001173490_dup1	NA	NA
57122	chr12:69068150-69136473	-0.729031	0.02815	down	NA	NM_020401_dup1	NA	NA
57152	chr8:143822361-143823829	inf	0.03335	up	NA	NM_020427_dup1	NA	NA
57181	chr2:196521531-196602426	-1.29806	0.0372	down	NA	NM_001127257_dup1;NM_020342_dup1	NA	NA
57211	chr6:142623055-142767403	-0.776961	0.04555	down	NA	NM_001032394_dup1;NM_001032395_dup1;NM_020455_dup1;NM_198569_dup1	NA	NA
57335	chr17:15602890-15624101	1.102	0.0333	up	NA	NM_001130842_dup1;NM_020652_dup1	NA	NA
57491	chr5:271735-438406	1.75814	0.03295	up	NA	NM_001242412_dup1;NM_020731_dup1	NA	NA
57685	chr1:64936475-65158741	0.964827	0.0246	up	NA	NM_020925_dup1	NA	NA
57761	chr20:361307-378203	0.87703	0.0005	up	NA	NM_021158_dup1	NA	NA
5826	chr14:74751979-74769767	2.64293	0.00285	up	NA	NM_005050_dup1	NA	NA
58473	chr11:73357222-73373864	-1.75154	0.0034	down	NA	NM_001130033_dup1;NM_001130034_dup1;NM_001130035_dup1;NM_001130036_dup1;NM_021200_dup1	NA	NA
58538	chr2:202509596-202563417	-1.524	0.04895	down	NA	NM_033066_dup1	NA	NA
5885	chr8:117858172-117889107	-0.61994	0.02195	down	NA	NM_006265_dup1	NA	NA
5971	chr19:45504706-45541456	0.645261	0.0273	up	NA	NM_006509_dup1	NA	NA
5980	chr6:111620233-111804414	-1.02078	0.0287	down	NA	NM_002912_dup1	NA	NA
5999	chr1:163038395-163046592	-1.9405	5e-05	down	NA	NM_001102445_dup1;NM_001113380_dup1;NM_001113381_dup1;NM_005613_dup1	NA	NA
627	chr11:27528384-27899195	-0.641055	0.0391	down	NA	NM_001143805_dup1;NM_001143806_dup1;NM_001143807_dup1;NM_001143808_dup1;NM_001143809_dup1;NM_001143810_dup1;NM_001143811_dup1;NM_001143812_dup1;NM_001143813_dup1;NM_001143814_dup1;NM_001143816_dup1;NM_001709_dup1;NM_170731_dup1;NM_170732_dup1;NM_170733_dup1;NM_170734_dup1;NM_170735_dup1	NA	NA
6382	chr2:20400557-20425194	-0.623377	0.00875	down	NA	NM_001006946_dup1;NM_002997_dup1	NA	NA
63950	chr1:50883224-50889141	0.709016	0.0451	up	NA	NM_032110_dup1	NA	NA
6398	chr17:80278899-80291921	0.623163	0.0406	up	NA	NM_003004_dup1	NA	NA
6422	chr8:41119467-41166990	-0.573225	0.03	down	NA	NM_003012_dup1	NA	NA
644890	chr10:15001437-15014850	#NAME?	0.0249	down	NA	NM_001080836_dup1	NA	NA
64756	chr1:47098408-47134099	0.820164	0.03485	up	NA	NM_001042546_dup1;NM_022745_dup1	NA	NA
64759	chr7:47314751-47621742	-0.596419	0.02235	down	NA	NM_022748_dup1	NA	NA
6520	chr11:62623483-62656816	1.22211	5e-05	up	NA	NM_001012662_dup1;NM_001012664_dup1;NM_001013251_dup1;NM_002394_dup1	NA	NA
6591	chr8:49830235-49833999	0.895292	0.0221	up	NA	NM_003068_dup1	NA	NA
6594	chrX:128580477-128657460	-0.935734	0.01315	down	NA	NM_003069_dup1;NM_139035_dup1	NA	NA
6596	chr3:148747903-148804341	-0.673289	0.05	down	NA	NM_003071_dup1;NM_139048_dup1	NA	NA
65981	chr12:30862485-30907448	1.16719	0.0198	up	NA	NM_001002259_dup1;NM_001206856_dup1;NM_023925_dup1;NM_032156_dup1	NA	NA
65983	chr5:125695787-125829853	-0.709218	0.02925	down	NA	NM_001146319_dup1;NM_001146320_dup1;NM_001146321_dup1;NM_001146322_dup1;NM_023927_dup1	NA	NA
6653	chr11:121318039-121504471	-0.885931	0.04445	down	NA	NM_003105_dup1	NA	NA
6662	chr17:70067182-70233344	-0.770003	0.0313	down	NA	NM_000346_dup1	NA	NA
667	chr6:56322784-56507694	-0.633107	0.0499	down	NA	NM_001723_dup1;NM_015548_dup1	NA	NA
675	chr13:32889616-32973809	-1.61631	0.0061	down	NA	NM_000059_dup1	NA	NA
6876	chr11:117049938-117075508	-1.06574	0.00105	down	NA	NM_001001522_dup1;NM_003186_dup1	NA	NA
6909	chr17:59477256-59486827	1.17794	0.0226	up	NA	NM_005994_dup1	NA	NA
7052	chr20:36756862-36793700	-0.643271	0.0434	down	NA	NM_004613_dup1;NM_198951_dup1	NA	NA
7056	chr20:23026269-23030301	0.938104	0.00475	up	NA	NM_000361_dup1	NA	NA
7058	chr6:169615874-169654137	-0.626525	0.0148	down	NA	NM_003247_dup1	NA	NA
7108	chr11:64879340-64883707	-0.603713	0.04735	down	NA	NM_003273_dup1	NA	NA
7134	chr3:52485106-52488057	inf	0.0233	up	NA	NM_003280_dup1	NA	NA
7162	chr6:83072922-83077134	0.615336	0.02865	up	NA	NM_001166392_dup1;NM_006670_dup1	NA	NA
7175	chr1:186265976-186344457	-0.915933	0.0037	down	NA	NM_003292_dup1	NA	NA
7422	chr6:43737945-43754224	0.689844	0.02325	up	NA	NM_001025366_dup1;NM_001025367_dup1;NM_001025368_dup1;NM_001025369_dup1;NM_001025370_dup1;NM_001033756_dup1;NM_001171622_dup1;NM_001171623_dup1;NM_001171624_dup1;NM_001171625_dup1;NM_001171626_dup1;NM_001171627_dup1;NM_001171628_dup1;NM_001171629_dup1;NM_001171630_dup1;NM_001204384_dup1;NM_001204385_dup1;NM_003376_dup1	NA	NA
7450	chr12:6058039-6233836	-1.7475	0.02645	down	NA	NM_000552_dup1	NA	NA
7693	chr19:58125829-58133636	0.882757	0.03775	up	NA	NM_003435_dup1	NA	NA
7869	chr3:50305039-50314573	-0.889283	0.0025	down	NA	NM_001005914_dup1;NM_004636_dup1	NA	NA
79094	chr15:41245635-41248717	1.00214	0.00675	up	NA	NM_001142776_dup1;NM_024111_dup1	NA	NA
79133	chr20:13765671-13799067	0.986239	0.0171	up	NA	NM_001039375_dup1;NM_024120_dup1	NA	NA
79718	chr3:176738541-176915048	-0.590263	0.0476	down	NA	NM_024665_dup1	NA	NA
79723	chr10:14920781-14946362	-2.43457	0.02035	down	NA	NM_001193424_dup1;NM_001193425_dup1;NM_001193426_dup1;NM_001193427_dup1;NM_024670_dup1	NA	NA
79783	chr7:40174481-40900366	1.33345	0.03335	up	NA	NM_001193311_dup1;NM_001193312_dup1;NM_001193313_dup1;NM_024728_dup1	NA	NA
7984	chr7:143947137-144077725	1.25106	0.0363	up	NA	NM_005435_dup1	NA	NA
800	chr7:134464163-134655928	-0.945003	0.0024	down	NA	NM_004342_dup1;NM_033138_dup1;NM_033139_dup1;NM_033140_dup1;NM_033157_dup1	NA	NA
80099	chr7:47814249-47988071	#NAME?	0.03	down	NA	NM_025031_dup1	NA	NA
80210	chr2:232063341-232209914	0.740191	0.00425	up	NA	NM_025139_dup1	NA	NA
8110	chr14:73136659-73360809	-1.10484	0.02025	down	NA	NM_012074_dup1	NA	NA
8140	chr16:87863628-87903100	1.86129	5e-05	up	NA	NM_003486_dup1	NA	NA
83394	chr17:6354582-6459877	-0.67644	0.0231	down	NA	NM_001165966_dup1;NM_031220_dup1	NA	NA
83648	chr8:11197145-11324276	0.891656	0.0341	up	NA	NM_053279_dup1	NA	NA
83667	chr1:28585962-28609002	0.78432	0.0058	up	NA	NM_031459_dup1	NA	NA
83858	chr1:1407163-1431582	0.608636	0.0472	up	NA	NM_031921_dup1	NA	NA
83989	chr5:92953430-93447404	-0.882749	0.045	down	NA	NM_001163417_dup1;NM_001163418_dup1;NM_032042_dup1	NA	NA
84159	chr10:63661012-63856707	-0.955059	0.02745	down	NA	NM_032199_dup1	NA	NA
84709	chr4:140187316-140201492	-1.03176	0.04125	down	NA	NM_032623_dup1	NA	NA
84803	chr4:84457652-84527026	1.7497	0.0494	up	NA	NM_032717_dup1	NA	NA
84844	chr22:41855720-41864708	0.667253	0.03035	up	NA	NM_032758_dup1	NA	NA
84879	chr1:40420783-40435628	0.956638	0.00555	up	NA	NM_001136493_dup1;NM_032793_dup1	NA	NA
84986	chr10:98757794-99052430	-0.915719	0.01975	down	NA	NM_001204300_dup1;NM_032900_dup1	NA	NA
8507	chr5:73923233-73937249	-0.56189	0.0437	down	NA	NM_003633_dup1	NA	NA
85313	chr6:149825630-149867171	-0.947341	0.02235	down	NA	NM_139126_dup1	NA	NA
85315	chr6:52226925-52272575	-1.06852	0.0357	down	NA	NM_133367_dup1	NA	NA
8532	chr4:8594386-8621488	-0.654678	0.0215	down	NA	NM_001014447_dup1;NM_001014448_dup1;NM_003652_dup1	NA	NA
85352	chr22:44639556-44708731	1.54158	0.0015	up	NA	NM_001099294_dup1	NA	NA
8559	chr10:13628938-13672868	-1.11197	0.03015	down	NA	NM_003675_dup1	NA	NA
857	chr7:116164838-116201239	-0.944914	0.00155	down	NA	NM_001172895_dup1;NM_001172896_dup1;NM_001172897_dup1;NM_001753_dup1	NA	NA
8605	chr19:48551099-48614109	1.15527	0.0066	up	NA	NM_001159322_dup1;NM_001159323_dup1;NM_003706_dup1	NA	NA
8614	chr5:172741442-172756506	1.65725	5e-05	up	NA	NM_003714_dup1	NA	NA
8754	chr8:38854504-38962780	-0.516123	0.0441	down	NA	NM_003816_dup1	NA	NA
8828	chr2:206547223-206662857	-0.779979	0.01725	down	NA	NM_003872_dup1;NM_018534_dup1;NM_201264_dup1;NM_201266_dup1;NM_201267_dup1;NM_201279_dup1	NA	NA
8848	chr13:45007654-45154568	0.857855	0.00465	up	NA	NM_006022_dup1;NM_183422_dup1	NA	NA
9127	chr22:21369441-21382302	-0.940186	0.0366	down	NA	NM_001159554_dup1;NM_005446_dup1	NA	NA
9166	chr8:110551928-110577392	-1.09066	0.0228	down	NA	NM_004215_dup1;NM_198120_dup1	NA	NA
9169	chr12:46312913-46384401	-1.40647	0.001	down	NA	NM_004719_dup1	NA	NA
91851	chrX:109917083-110039286	-1.2622	5e-05	down	NA	NM_001143981_dup1;NM_001143982_dup1;NM_001143983_dup1;NM_145234_dup1	NA	NA
9214	chr1:207070787-207095378	1.15969	0.0204	up	NA	NM_001142473_dup1;NM_001193338_dup1;NM_005449_dup1	NA	NA
9223	chr3:65339905-66024509	-1.00929	0.00915	down	NA	NM_001033057_dup1;NM_004742_dup1;NM_015520_dup1	NA	NA
92259	chr5:68513572-68525985	0.818273	0.03685	up	NA	NM_033281_dup1	NA	NA
9241	chr17:54671059-54672951	-0.887012	0.048	down	NA	NM_005450_dup1	NA	NA
9242	chr8:72753776-72987819	1.08256	0.0291	up	NA	NM_005098_dup1	NA	NA
92565	chr10:127585107-127698161	inf	0.00095	up	NA	NM_145235_dup1	NA	NA
93099	chr19:35987920-36004560	inf	0.01825	up	NA	NM_001035516_dup1;NM_001126056_dup1;NM_001126057_dup1;NM_001126058_dup1;NM_001126059_dup1;NM_001190347_dup1;NM_001190348_dup1;NM_001190349_dup1;NM_033317_dup1	NA	NA
9314	chr9:110247132-110252047	1.07039	0.0237	up	NA	NM_004235_dup1	NA	NA
9358	chr13:102104965-102368794	-0.934454	0.00135	down	NA	NM_004791_dup1	NA	NA
94086	chr17:40274755-40275371	#NAME?	0.02015	down	NA	NM_033194_dup1	NA	NA
9411	chr1:94634462-94703307	-0.864508	0.0068	down	NA	NM_004815_dup1	NA	NA
9535	chr19:39818998-39826726	#NAME?	0.02015	down	NA	NM_004877_dup1	NA	NA
9585	chr10:91461366-91534700	-0.811684	0.03045	down	NA	NM_016195_dup1	NA	NA
9768	chr15:64657192-64673702	-0.76366	0.01405	down	NA	NM_001029989_dup1;NM_014736_dup1	NA	NA
9829	chr1:65730429-65881552	-0.881301	0.03215	down	NA	NM_014787_dup1	NA	NA
9842	chr17:43513265-43568146	-13.9862	0.03885	down	NA	NM_014798_dup1	NA	NA
9867	chr5:108670409-108745675	-0.898226	0.01435	down	NA	NM_014819_dup1	NA	NA
9886	chr10:62629195-62760736	-2.28884	0.0237	down	NA	NM_001242359_dup1;NM_014836_dup1	NA	NA
9915	chr15:80696691-80890278	-0.741804	0.0469	down	NA	NM_014862_dup1	NA	NA
9987	chr4:83343716-83351378	0.94367	0.01365	up	NA	NM_001207000_dup1;NM_031372_dup1	NA	NA
XLOC_000040|-	chr1:1004916-1005194	inf	0.01745	up	NA	TCONS_00000070	NA	NA
XLOC_000177|-	chr1:11322882-11323150	inf	0.00465	up	NA	TCONS_00000308	NA	NA
XLOC_000224|-	chr1:14025992-14026411	#NAME?	0.00905	down	NA	TCONS_00000385	NA	NA
XLOC_000296|-	chr1:19229473-19229703	#NAME?	0.02015	down	NA	TCONS_00000503	NA	NA
XLOC_000324|-	chr1:20988409-20988892	inf	0.00365	up	NA	TCONS_00000546	NA	NA
XLOC_000373|-	chr1:24801892-24802179	inf	0.002	up	NA	TCONS_00000625	NA	NA
XLOC_000413|-	chr1:26828638-26829269	#NAME?	0.00435	down	NA	TCONS_00000680	NA	TCONS_00000680:350-417
XLOC_000415|-	chr1:26855799-26856033	#NAME?	0.0249	down	NA	TCONS_00000682	NA	NA
XLOC_000429|-	chr1:27330231-27330843	inf	0.0035	up	NA	TCONS_00000699	NA	NA
XLOC_000441|-	chr1:27986198-27986525	#NAME?	0.0059	down	NA	TCONS_00000715	NA	NA
XLOC_000513|-	chr1:32826602-32826852	inf	0.0233	up	NA	TCONS_00000844	NA	NA
XLOC_000535|-	chr1:33966578-33967060	#NAME?	0.0001	down	NA	TCONS_00000874	NA	NA
XLOC_000557|-	chr1:36193966-36194352	inf	0.00845	up	NA	TCONS_00000904	NA	NA
XLOC_000571|-	chr1:36852322-36852585	#NAME?	0.0249	down	NA	TCONS_00000922	NA	NA
XLOC_000572|-	chr1:36856812-36857161	inf	0.00365	up	NA	TCONS_00000923	NA	NA
XLOC_000593|-	chr1:39326004-39326243	inf	0.03335	up	NA	TCONS_00000951	NA	NA
XLOC_000624|-	chr1:41708833-41709154	#NAME?	0.00475	down	NA	TCONS_00001002	NA	NA
XLOC_000625|-	chr1:41843004-41843435	inf	0.00855	up	NA	TCONS_00001003	NA	NA
XLOC_000671|-	chr1:45196484-45196783	inf	0.03335	up	NA	TCONS_00001082	NA	NA
XLOC_000745|-	chr1:52344642-52345428	#NAME?	0.0018	down	NA	TCONS_00001186	NA	NA
XLOC_000772|-	chr1:54688846-54689259	#NAME?	0.02015	down	NA	TCONS_00001232	NA	NA
XLOC_000777|-	chr1:54954498-54955013	#NAME?	0.0023	down	NA	TCONS_00001237	NA	NA
XLOC_000785|-	chr1:55353115-55353699	inf	0.0035	up	NA	TCONS_00001255	NA	NA
XLOC_000876|-	chr1:68149824-68150024	#NAME?	0.02015	down	NA	TCONS_00001412	NA	NA
XLOC_001002|-	chr1:93544396-93544722	inf	0.03335	up	NA	TCONS_00001639	NA	NA
XLOC_001101|-	chr1:109618728-109619006	#NAME?	0.03435	down	NA	TCONS_00001854	NA	NA
XLOC_001186|-	chr1:115124942-115125342	#NAME?	0.0026	down	NA	TCONS_00001999	NA	NA
XLOC_001256|-	chr1:144606852-144607154	inf	0.0233	up	NA	TCONS_00002111	NA	NA
XLOC_001372|n338224	chr1:151102535-151104086	#NAME?	0.0018	down	NA	TCONS_00002273	NA	NA
XLOC_001375|-	chr1:151166365-151166788	inf	0.03925	up	NA	TCONS_00002280	NA	NA
XLOC_001423|-	chr1:153505187-153505692	inf	0.0132	up	NA	TCONS_00002344	NA	NA
XLOC_001452|-	chr1:154970516-154970732	#NAME?	0.0137	down	NA	TCONS_00002392	NA	NA
XLOC_001493|-	chr1:156430398-156430716	#NAME?	0.03435	down	NA	TCONS_00002471	NA	NA
XLOC_001502|-	chr1:156722777-156723399	#NAME?	0.00435	down	NA	TCONS_00002483	NA	NA
XLOC_001560|-	chr1:160960975-160961203	#NAME?	0.0137	down	NA	TCONS_00002570	NA	NA
XLOC_001590|284680	chr1:162343514-162346745	#NAME?	0.00135	down	NA	TCONS_00002627	NM_182581	NA
XLOC_001687|-	chr1:174935542-174935751	inf	0.0035	up	NA	TCONS_00002769	NA	NA
XLOC_001715|-	chr1:179329165-179329398	#NAME?	0.0137	down	NA	TCONS_00002812	NA	NA
XLOC_001853|-	chr1:201430445-201430790	inf	0.0006	up	NA	TCONS_00003046	NA	NA
XLOC_001891|-	chr1:203482893-203483254	#NAME?	0.00905	down	NA	TCONS_00003112	NA	NA
XLOC_002028|-	chr1:219784382-219785000	#NAME?	0.00175	down	NA	TCONS_00003373	NA	NA
XLOC_002062|-	chr1:224179826-224180269	inf	0.00205	up	NA	TCONS_00003422	NA	NA
XLOC_002127|-	chr1:228605759-228606002	#NAME?	0.0018	down	NA	TCONS_00003519	NA	NA
XLOC_002137|-	chr1:229645530-229645754	#NAME?	0.00905	down	NA	TCONS_00003534	NA	NA
XLOC_002174|-	chr1:233118742-233119480	inf	0.0132	up	NA	TCONS_00003615	NA	NA
XLOC_002206|-	chr1:236768008-236768369	inf	0.00855	up	NA	TCONS_00003671	NA	NA
XLOC_002286|-	chr1:249102505-249102718	#NAME?	0.0137	down	NA	TCONS_00003800	NA	NA
XLOC_002323|-	chr1:950339-950634	inf	0.0132	up	NA	TCONS_00003879	NA	NA
XLOC_002336|-	chr1:1172209-1172566	#NAME?	0.00435	down	NA	TCONS_00003895	NA	NA
XLOC_002413|-	chr1:6265810-6266077	inf	0.00465	up	NA	TCONS_00004033	NA	NA
XLOC_002458|-	chr1:10692228-10692432	#NAME?	0.00905	down	NA	TCONS_00004116	NA	NA
XLOC_002476|-	chr1:11969741-11969970	#NAME?	0.00475	down	NA	TCONS_00004142	NA	NA
XLOC_002525|-	chr1:16485234-16485761	#NAME?	0.00175	down	NA	TCONS_00004205	NA	NA
XLOC_002559|-	chr1:19541116-19541341	#NAME?	0.0137	down	NA	TCONS_00004281	NA	NA
XLOC_002708|-	chr1:28969925-28970331	inf	0.0132	up	NA	TCONS_00004557	NA	NA
XLOC_002743|-	chr1:32538201-32538414	#NAME?	0.0137	down	NA	TCONS_00004604	NA	NA
XLOC_002772|-	chr1:33966578-33967060	#NAME?	0.0001	down	NA	TCONS_00004658	NA	NA
XLOC_002790|-	chr1:36193966-36194352	inf	5e-05	up	NA	TCONS_00004691	NA	NA
XLOC_002801|-	chr1:36852935-36853314	#NAME?	0.0137	down	NA	TCONS_00004703	NA	NA
XLOC_002802|-	chr1:36856288-36856803	#NAME?	0.00475	down	NA	TCONS_00004704	NA	NA
XLOC_002816|-	chr1:38257188-38257619	inf	0.00465	up	NA	TCONS_00004725	NA	NA
XLOC_002823|-	chr1:38512782-38513184	inf	0.00855	up	NA	TCONS_00004734	NA	NA
XLOC_002859|-	chr1:41962184-41962641	#NAME?	0.0137	down	NA	TCONS_00004799	NA	NA
XLOC_002868|-	chr1:43168708-43169347	inf	0.00205	up	NA	TCONS_00004818	NA	NA
XLOC_003007|-	chr1:54954498-54955013	#NAME?	5e-05	down	NA	TCONS_00005034	NA	NA
XLOC_003009|-	chr1:55011746-55012095	#NAME?	0.00435	down	NA	TCONS_00005036	NA	NA
XLOC_003074|-	chr1:67896545-67896761	inf	0.00365	up	NA	TCONS_00005140	NA	NA
XLOC_003215|-	chr1:93831258-93831509	#NAME?	0.00475	down	NA	TCONS_00005412	NA	NA
XLOC_003225|n363653	chr1:94783967-94790946	inf	0.00705	up	NA	TCONS_00005425	NA	NA
XLOC_003302|-	chr1:109645629-109645855	#NAME?	0.0026	down	NA	TCONS_00005557	NA	NA
XLOC_003317|-	chr1:110597519-110597864	#NAME?	0.0018	down	NA	TCONS_00005582	NA	NA
XLOC_003361|n363933	chr1:113673591-113674746	#NAME?	0.00015	down	NA	TCONS_00005654	NA	NA
XLOC_003454|-	chr1:145286473-145286859	#NAME?	0.0026	down	NA	TCONS_00005846	NA	NA
XLOC_003456|-	chr1:145287874-145288089	#NAME?	0.00905	down	NA	TCONS_00005848	NA	NA
XLOC_003525|-	chr1:150121138-150121418	inf	0.00205	up	NA	TCONS_00005942	NA	NA
XLOC_003642|-	chr1:154972085-154972509	#NAME?	0.0012	down	NA	TCONS_00006147	NA	NA
XLOC_003665|-	chr1:155535570-155536000	inf	0.00465	up	NA	TCONS_00006202	NA	NA
XLOC_003676|-	chr1:156023870-156024184	inf	0.00465	up	NA	TCONS_00006229	NA	NA
XLOC_003682|-	chr1:156111150-156111608	inf	0.00095	up	NA	TCONS_00006235	NA	NA
XLOC_003789|-	chr1:161368673-161368909	#NAME?	0.03435	down	NA	TCONS_00006421	NA	NA
XLOC_003861|-	chr1:170500671-170501128	#NAME?	0.0043	down	NA	TCONS_00006532	NA	NA
XLOC_003898|n363494	chr1:176176626-176198485	#NAME?	0.0017	down	NA	TCONS_00006613	NA	NA
XLOC_003946|-	chr1:182991003-182991231	inf	0.00465	up	NA	TCONS_00006681	NA	NA
XLOC_004039|-	chr1:202820119-202820405	#NAME?	0.0137	down	NA	TCONS_00006843	NA	NA
XLOC_004148|-	chr1:212894115-212894347	inf	0.00855	up	NA	TCONS_00007043	NA	NA
XLOC_004259|-	chr1:228265751-228266137	#NAME?	0.0002	down	NA	TCONS_00007210	NA	NA
XLOC_004274|-	chr1:228685637-228686191	#NAME?	0.0026	down	NA	TCONS_00007238	NA	NA
XLOC_004390|-	chr1:244894110-244894352	#NAME?	0.00905	down	NA	TCONS_00007434	NA	NA
XLOC_004575|-	chr10:12390549-12391046	inf	0.0012	up	NA	TCONS_00007720	NA	NA
XLOC_004580|-	chr10:13390790-13391058	inf	0.00855	up	NA	TCONS_00007730	NA	NA
XLOC_004588|-	chr10:14447430-14447811	inf	0.0003	up	NA	TCONS_00007738	NA	NA
XLOC_004636|-	chr10:23003817-23004090	inf	0.0461	up	NA	TCONS_00007819	NA	NA
XLOC_004693|-	chr10:30024967-30025534	inf	0.0059	up	NA	TCONS_00007903	NA	NA
XLOC_004852|-	chr10:60160322-60160550	#NAME?	0.0059	down	NA	TCONS_00008169	NA	NA
XLOC_004902|-	chr10:70883256-70883635	inf	0.00855	up	NA	TCONS_00008252	NA	NA
XLOC_004936|-	chr10:74091327-74091860	#NAME?	0.00065	down	NA	TCONS_00008322	NA	NA
XLOC_004940|-	chr10:74766147-74766358	inf	0.0132	up	NA	TCONS_00008326	NA	NA
XLOC_005032|-	chr10:88687053-88687623	#NAME?	0.0009	down	NA	TCONS_00008493	NA	TCONS_00008493:138-204
XLOC_005128|-	chr10:99085708-99085988	inf	0.0461	up	NA	TCONS_00008669	NA	NA
XLOC_005169|-	chr10:102803018-102803231	inf	0.00855	up	NA	TCONS_00008746	NA	NA
XLOC_005245|-	chr10:112289281-112289559	#NAME?	0.03435	down	NA	TCONS_00008873	NA	TCONS_00008873:131-207
XLOC_005437|-	chr10:852153-852434	inf	0.01745	up	NA	TCONS_00009193	NA	NA
XLOC_005441|-	chr10:1031798-1032323	#NAME?	0.0137	down	NA	TCONS_00009197	NA	NA
XLOC_005483|-	chr10:4867477-4867744	inf	0.0132	up	NA	TCONS_00009284	NA	NA
XLOC_005526|-	chr10:8056895-8057277	#NAME?	0.00435	down	NA	TCONS_00009346	NA	NA
XLOC_005600|-	chr10:21814688-21815007	inf	0.0461	up	NA	TCONS_00009492	NA	NA
XLOC_005654|-	chr10:30024967-30025534	inf	0.00455	up	NA	TCONS_00009584	NA	NA
XLOC_005722|-	chr10:43633075-43633384	#NAME?	0.00905	down	NA	TCONS_00009699	NA	NA
XLOC_005727|-	chr10:43908377-43908701	#NAME?	0.0249	down	NA	TCONS_00009709	NA	NA
XLOC_005802|-	chr10:50747391-50747739	#NAME?	0.0137	down	NA	TCONS_00009837	NA	NA
XLOC_005943|-	chr10:75638902-75639136	#NAME?	0.0059	down	NA	TCONS_00010118	NA	NA
XLOC_006008|-	chr10:88687053-88687623	#NAME?	0.00525	down	NA	TCONS_00010251	NA	NA
XLOC_006018|n381525	chr10:89578069-89605365	#NAME?	0.0049	down	NA	TCONS_00010267	NA	NA
XLOC_006090|-	chr10:98751474-98751743	#NAME?	0.03435	down	NA	TCONS_00010382	NA	NA
XLOC_006181|-	chr10:106067535-106067829	inf	0.01745	up	NA	TCONS_00010523	NA	NA
XLOC_006337|-	chr10:133770674-133771024	#NAME?	0.0018	down	NA	TCONS_00010767	NA	NA
XLOC_006349|-	chr10:134208344-134208759	#NAME?	0.0044	down	NA	TCONS_00010779	NA	NA
XLOC_006399|-	chr11:571707-571946	inf	0.03335	up	NA	TCONS_00010854	NA	NA
XLOC_006428|-	chr11:1589421-1589867	inf	0.0461	up	NA	TCONS_00010907	NA	TCONS_00010907:6-86
XLOC_006462|-	chr11:3080304-3080697	inf	0.0233	up	NA	TCONS_00010972	NA	NA
XLOC_006485|-	chr11:4630339-4630668	inf	0.0132	up	NA	TCONS_00011011	NA	NA
XLOC_006560|-	chr11:10331596-10331854	inf	0.03335	up	NA	TCONS_00011121	NA	NA
XLOC_006659|n344804	chr11:28724085-29059363	#NAME?	0.00795	down	NA	TCONS_00011310	NA	NA
XLOC_006683|-	chr11:34171366-34171756	#NAME?	0.0249	down	NA	TCONS_00011357	NA	NA
XLOC_006728|-	chr11:45111240-45111460	#NAME?	0.0249	down	NA	TCONS_00011429	NA	NA
XLOC_006766|-	chr11:47789744-47790038	inf	0.00855	up	NA	TCONS_00011510	NA	NA
XLOC_006819|-	chr11:57405128-57405651	inf	0.0132	up	NA	TCONS_00011574	NA	NA
XLOC_006846|-	chr11:59317681-59317882	#NAME?	0.03435	down	NA	TCONS_00011647	NA	NA
XLOC_006898|-	chr11:61566798-61567013	#NAME?	0.0059	down	NA	TCONS_00011735	NA	NA
XLOC_006903|-	chr11:61779242-61779604	#NAME?	0.0137	down	NA	TCONS_00011743	NA	NA
XLOC_006916|-	chr11:62389778-62390007	inf	0.0132	up	NA	TCONS_00011759	NA	NA
XLOC_007017|-	chr11:65692450-65692701	inf	0.0132	up	NA	TCONS_00011924	NA	NA
XLOC_007024|-	chr11:66015400-66015619	#NAME?	0.0059	down	NA	TCONS_00011932	NA	NA
XLOC_007067|-	chr11:67398202-67398583	#NAME?	0.0249	down	NA	TCONS_00012003	NA	NA
XLOC_007090|-	chr11:68872225-68872428	#NAME?	0.0137	down	NA	TCONS_00012046	NA	NA
XLOC_007095|-	chr11:69182248-69182706	#NAME?	0.0055	down	NA	TCONS_00012051	NA	NA
XLOC_007102|-	chr11:69451551-69451783	inf	0.0132	up	NA	TCONS_00012059	NA	NA
XLOC_007103|-	chr11:69454492-69454709	inf	0.0132	up	NA	TCONS_00012060	NA	NA
XLOC_007154|-	chr11:73581426-73581763	inf	0.01745	up	NA	TCONS_00012159	NA	NA
XLOC_007174|-	chr11:75122677-75122975	#NAME?	0.0249	down	NA	TCONS_00012183	NA	NA
XLOC_007175|-	chr11:75125791-75126418	inf	0.0012	up	NA	TCONS_00012184	NA	NA
XLOC_007260|-	chr11:93551698-93551996	#NAME?	0.0137	down	NA	TCONS_00012343	NA	NA
XLOC_007399|-	chr11:118785943-118786741	inf	0.0012	up	NA	TCONS_00012582	NA	NA
XLOC_007422|-	chr11:119456842-119457163	#NAME?	0.0479	down	NA	TCONS_00012615	NA	NA
XLOC_007588|-	chr11:1589977-1590395	inf	0.0006	up	NA	TCONS_00012904	NA	TCONS_00012904:57-123
XLOC_007618|-	chr11:2951574-2951905	inf	0.0132	up	NA	TCONS_00012965	NA	NA
XLOC_007777|-	chr11:17229631-17230000	inf	0.00465	up	NA	TCONS_00013236	NA	NA
XLOC_007978|-	chr11:57199890-57200328	inf	0.0132	up	NA	TCONS_00013550	NA	NA
XLOC_008090|-	chr11:63728271-63728491	inf	0.03335	up	NA	TCONS_00013739	NA	NA
XLOC_008101|-	chr11:64125564-64125874	#NAME?	0.0137	down	NA	TCONS_00013768	NA	NA
XLOC_008102|-	chr11:64126117-64126395	#NAME?	0.0249	down	NA	TCONS_00013769	NA	NA
XLOC_008109|-	chr11:64529695-64529944	#NAME?	0.00905	down	NA	TCONS_00013782	NA	NA
XLOC_008133|-	chr11:65184902-65185170	#NAME?	0.0137	down	NA	TCONS_00013822	NA	NA
XLOC_008169|n380363	chr11:66176628-66184608	#NAME?	0.01075	down	NA	TCONS_00013879	NA	TCONS_00013879:314-388
XLOC_008175|-	chr11:66445669-66446013	#NAME?	0.0137	down	NA	TCONS_00013888	NA	NA
XLOC_008220|-	chr11:68804683-68804946	#NAME?	0.00435	down	NA	TCONS_00013957	NA	NA
XLOC_008224|-	chr11:69182248-69182706	#NAME?	0.0119	down	NA	TCONS_00013962	NA	NA
XLOC_008235|-	chr11:70962945-70963278	inf	0.00465	up	NA	TCONS_00013975	NA	NA
XLOC_008329|-	chr11:82689562-82689971	#NAME?	0.00435	down	NA	TCONS_00014107	NA	NA
XLOC_008360|10003	chr11:89867817-89925779	#NAME?	0.00845	down	NA	TCONS_00014173	NM_005467	NA
XLOC_008444|-	chr11:110066336-110066687	inf	0.0233	up	NA	TCONS_00014312	NA	NA
XLOC_008537|-	chr11:118977522-118977787	#NAME?	0.00905	down	NA	TCONS_00014477	NA	NA
XLOC_008565|-	chr11:123494299-123494708	inf	0.0132	up	NA	TCONS_00014530	NA	NA
XLOC_008619|120224	chr11:129685740-129730210	inf	0.0078	up	NA	TCONS_00014610	NM_138788	NA
XLOC_008681|-	chr12:3427425-3427769	#NAME?	0.0479	down	NA	TCONS_00014746	NA	NA
XLOC_008739|-	chr12:7000493-7001045	inf	0.00585	up	NA	TCONS_00014830	NA	NA
XLOC_008957|-	chr12:42417714-42418121	#NAME?	0.0137	down	NA	TCONS_00015216	NA	NA
XLOC_008995|-	chr12:48435675-48435890	inf	0.03335	up	NA	TCONS_00015303	NA	NA
XLOC_009056|-	chr12:51908385-51909090	#NAME?	0.00295	down	NA	TCONS_00015408	NA	NA
XLOC_009090|-	chr12:53772826-53773225	inf	0.00015	up	NA	TCONS_00015467	NA	NA
XLOC_009197|-	chr12:58258990-58259567	#NAME?	0.0114	down	NA	TCONS_00015658	NA	TCONS_00015658:36-110
XLOC_009342|-	chr12:89748408-89748821	#NAME?	0.02015	down	NA	TCONS_00015882	NA	NA
XLOC_009378|-	chr12:95867190-95867793	inf	0.0132	up	NA	TCONS_00015955	NA	NA
XLOC_009384|-	chr12:96794503-96794736	#NAME?	0.00475	down	NA	TCONS_00015961	NA	NA
XLOC_009409|-	chr12:102270540-102270766	#NAME?	0.0026	down	NA	TCONS_00016019	NA	NA
XLOC_009493|n373506	chr12:112331317-112333489	#NAME?	0.0059	down	NA	TCONS_00016157	NA	NA
XLOC_009494|-	chr12:112334365-112334585	inf	0.0132	up	NA	TCONS_00016158	NA	NA
XLOC_009520|-	chr12:115122644-115122984	inf	0.0233	up	NA	TCONS_00016199	NA	NA
XLOC_009617|-	chr12:123636896-123637279	#NAME?	0.0137	down	NA	TCONS_00016344	NA	NA
XLOC_009619|-	chr12:123639840-123640573	#NAME?	0.0249	down	NA	TCONS_00016346	NA	NA
XLOC_009620|-	chr12:123714855-123715068	#NAME?	0.02015	down	NA	TCONS_00016347	NA	NA
XLOC_009796|-	chr12:6872809-6873097	inf	0.0035	up	NA	TCONS_00016687	NA	NA
XLOC_009802|-	chr12:7000493-7001045	inf	0.01305	up	NA	TCONS_00016694	NA	NA
XLOC_009836|-	chr12:9087435-9087635	#NAME?	0.0137	down	NA	TCONS_00016739	NA	NA
XLOC_009911|-	chr12:13371826-13372258	#NAME?	0.0137	down	NA	TCONS_00016877	NA	NA
XLOC_009923|144608	chr12:14956505-14976792	inf	0.03575	up	NA	TCONS_00016890	NM_175874	NA
XLOC_009933|-	chr12:16034891-16035222	inf	0.0017	up	NA	TCONS_00016907	NA	TCONS_00016907:178-251
XLOC_009983|-	chr12:27676418-27676742	#NAME?	0.00475	down	NA	TCONS_00017013	NA	NA
XLOC_009985|-	chr12:27863011-27863494	inf	0.00855	up	NA	TCONS_00017015	NA	NA
XLOC_010134|-	chr12:51908385-51909090	#NAME?	0.0136	down	NA	TCONS_00017304	NA	NA
XLOC_010144|-	chr12:52546110-52546673	inf	0.002	up	NA	TCONS_00017315	NA	NA
XLOC_010184|-	chr12:53772826-53773225	inf	0.003	up	NA	TCONS_00017364	NA	NA
XLOC_010185|-	chr12:53840606-53840849	#NAME?	0.0249	down	NA	TCONS_00017365	NA	NA
XLOC_010270|-	chr12:58137563-58137956	inf	0.00465	up	NA	TCONS_00017530	NA	NA
XLOC_010287|-	chr12:62652552-62653960	inf	0.00365	up	NA	TCONS_00017558	NA	NA
XLOC_010377|-	chr12:79981753-79982012	inf	0.03335	up	NA	TCONS_00017734	NA	NA
XLOC_010467|-	chr12:98986856-98987189	inf	0.01745	up	NA	TCONS_00017897	NA	NA
XLOC_010680|-	chr12:123256788-123257203	#NAME?	0.00175	down	NA	TCONS_00018301	NA	NA
XLOC_010822|-	chr13:21726582-21727094	#NAME?	0.02015	down	NA	TCONS_00018565	NA	NA
XLOC_010869|387914	chr13:26618734-26626130	2.29895	5e-05	up	NA	TCONS_00018643	NM_001007538	NA
XLOC_011006|-	chr13:45492798-45493047	#NAME?	0.03435	down	NA	TCONS_00018826	NA	NA
XLOC_011016|-	chr13:45907522-45907768	#NAME?	0.0026	down	NA	TCONS_00018836	NA	NA
XLOC_011079|-	chr13:53226155-53226401	inf	0.01745	up	NA	TCONS_00019010	NA	NA
XLOC_011201|-	chr13:88324047-88324354	#NAME?	0.00435	down	NA	TCONS_00019193	NA	NA
XLOC_011211|n338795	chr13:90712500-90771971	inf	0.0096	up	NA	TCONS_00019207	NA	NA
XLOC_011351|-	chr13:114517869-114518381	inf	0.0404	up	NA	TCONS_00019431	NA	NA
XLOC_011559|-	chr13:45693930-45694146	#NAME?	0.02015	down	NA	TCONS_00019802	NA	NA
XLOC_011665|-	chr13:60969898-60970539	inf	0.00415	up	NA	TCONS_00020007	NA	NA
XLOC_011884|-	chr13:113827015-113827266	inf	0.0132	up	NA	TCONS_00020332	NA	NA
XLOC_011896|-	chr13:114517869-114518381	inf	0.00385	up	NA	TCONS_00020347	NA	NA
XLOC_011925|-	chr14:20930163-20930603	inf	0.00465	up	NA	TCONS_00020404	NA	NA
XLOC_011946|-	chr14:21537174-21537482	#NAME?	0.02015	down	NA	TCONS_00020431	NA	NA
XLOC_012053|-	chr14:35513650-35513954	#NAME?	0.00475	down	NA	TCONS_00020697	NA	NA
XLOC_012104|-	chr14:50041371-50041854	#NAME?	0.0059	down	NA	TCONS_00020779	NA	NA
XLOC_012113|-	chr14:50334388-50334874	inf	0.016	up	NA	TCONS_00020792	NA	NA
XLOC_012121|-	chr14:50863172-50863421	#NAME?	0.00905	down	NA	TCONS_00020804	NA	NA
XLOC_012155|-	chr14:55822600-55822832	#NAME?	0.0137	down	NA	TCONS_00020859	NA	NA
XLOC_012156|-	chr14:55825921-55826133	inf	0.00365	up	NA	TCONS_00020860	NA	NA
XLOC_012191|-	chr14:60558199-60558534	inf	0.0461	up	NA	TCONS_00020911	NA	NA
XLOC_012201|-	chr14:61614249-61614566	inf	0.00365	up	NA	TCONS_00020928	NA	NA
XLOC_012221|-	chr14:64951933-64952252	inf	0.0132	up	NA	TCONS_00020960	NA	NA
XLOC_012249|-	chr14:69253501-69253773	inf	0.0132	up	NA	TCONS_00021013	NA	NA
XLOC_012282|-	chr14:73361009-73361233	#NAME?	0.02015	down	NA	TCONS_00021070	NA	NA
XLOC_012309|-	chr14:74937130-74937339	#NAME?	0.03435	down	NA	TCONS_00021109	NA	NA
XLOC_012416|-	chr14:92973851-92974114	inf	0.0233	up	NA	TCONS_00021290	NA	NA
XLOC_012420|-	chr14:93159106-93159316	inf	0.0233	up	NA	TCONS_00021294	NA	NA
XLOC_012421|-	chr14:93160701-93160954	#NAME?	0.0137	down	NA	TCONS_00021295	NA	NA
XLOC_012437|-	chr14:94592408-94592834	#NAME?	0.02015	down	NA	TCONS_00021329	NA	NA
XLOC_012446|-	chr14:95877767-95878039	#NAME?	0.0026	down	NA	TCONS_00021347	NA	NA
XLOC_012450|-	chr14:95967902-95968187	inf	0.0132	up	NA	TCONS_00021351	NA	NA
XLOC_012460|-	chr14:96670646-96670958	inf	0.01745	up	NA	TCONS_00021365	NA	NA
XLOC_012487|-	chr14:100204399-100204890	inf	0.0233	up	NA	TCONS_00021403	NA	NA
XLOC_012489|-	chr14:100258841-100259086	#NAME?	0.02015	down	NA	TCONS_00021405	NA	NA
XLOC_012556|-	chr14:104021472-104021738	#NAME?	0.0137	down	NA	TCONS_00021525	NA	NA
XLOC_012569|-	chr14:105143894-105144435	inf	0.03335	up	NA	TCONS_00021542	NA	hsa-mir-4710
XLOC_012573|-	chr14:105189698-105190178	inf	0.0233	up	NA	TCONS_00021549	NA	NA
XLOC_012588|-	chr14:105551953-105552216	inf	0.0035	up	NA	TCONS_00021569	NA	NA
XLOC_012590|-	chr14:105554770-105555225	#NAME?	0.0479	down	NA	TCONS_00021571	NA	NA
XLOC_012664|-	chr14:23367206-23367558	#NAME?	0.0479	down	NA	TCONS_00021746	NA	NA
XLOC_012753|-	chr14:35023970-35024170	#NAME?	0.0137	down	NA	TCONS_00021909	NA	NA
XLOC_012760|-	chr14:35761214-35761421	#NAME?	0.0249	down	NA	TCONS_00021922	NA	NA
XLOC_012835|-	chr14:51862753-51862969	inf	0.00855	up	NA	TCONS_00022034	NA	NA
XLOC_012887|-	chr14:59261497-59261761	-1.12524	0.01085	down	NA	TCONS_00022112	NA	NA
XLOC_012908|n338332	chr14:62022961-62125389	-3.52833	0.04875	down	NA	TCONS_00022138;TCONS_00022139;TCONS_00022140;TCONS_00022141;TCONS_00022142;TCONS_00022143	NA	NA
XLOC_012909|-	chr14:62148258-62148465	inf	0.00855	up	NA	TCONS_00022150	NA	NA
XLOC_012982|-	chr14:73083567-73083911	#NAME?	0.0059	down	NA	TCONS_00022268	NA	NA
XLOC_012983|-	chr14:73128137-73128386	#NAME?	0.03435	down	NA	TCONS_00022269	NA	NA
XLOC_012988|-	chr14:73588263-73588547	inf	0.00465	up	NA	TCONS_00022275	NA	NA
XLOC_013009|-	chr14:74934120-74934397	inf	0.0132	up	NA	TCONS_00022309	NA	NA
XLOC_013020|-	chr14:75446047-75446317	#NAME?	0.00175	down	NA	TCONS_00022324	NA	NA
XLOC_013061|-	chr14:81728405-81728805	#NAME?	0.0137	down	NA	TCONS_00022384	NA	NA
XLOC_013066|-	chr14:81734077-81734304	inf	0.01745	up	NA	TCONS_00022389	NA	NA
XLOC_013167|n345283	chr14:100673818-100704889	inf	0.016	up	NA	TCONS_00022582	NA	NA
XLOC_013186|-	chr14:102691684-102691925	#NAME?	0.02015	down	NA	TCONS_00022621	NA	NA
XLOC_013196|-	chr14:103588351-103588625	#NAME?	0.02015	down	NA	TCONS_00022633	NA	NA
XLOC_013236|-	chr14:105551953-105552216	inf	0.0045	up	NA	TCONS_00022690	NA	NA
XLOC_013367|-	chr15:34873914-34874375	inf	0.00855	up	NA	TCONS_00023102	NA	NA
XLOC_013410|-	chr15:40733017-40733248	#NAME?	0.0018	down	NA	TCONS_00023186	NA	NA
XLOC_013453|-	chr15:43425369-43425578	inf	0.0132	up	NA	TCONS_00023281	NA	NA
XLOC_013466|-	chr15:44164728-44165111	#NAME?	0.0059	down	NA	TCONS_00023314	NA	NA
XLOC_013535|-	chr15:56286148-56286604	inf	0.0163	up	NA	TCONS_00023415	NA	NA
XLOC_013537|-	chr15:56536275-56536635	#NAME?	0.0059	down	NA	TCONS_00023417	NA	NA
XLOC_013546|-	chr15:57883665-57883894	inf	0.01745	up	NA	TCONS_00023445	NA	NA
XLOC_013603|-	chr15:65118294-65118537	inf	0.00465	up	NA	TCONS_00023534	NA	NA
XLOC_013684|-	chr15:74275046-74275384	inf	0.0132	up	NA	TCONS_00023670	NA	NA
XLOC_013715|-	chr15:75627945-75628235	inf	0.0132	up	NA	TCONS_00023723	NA	NA
XLOC_013725|-	chr15:75961970-75962185	#NAME?	0.0249	down	NA	TCONS_00023734	NA	NA
XLOC_013764|-	chr15:79966109-79966472	#NAME?	0.00905	down	NA	TCONS_00023785	NA	NA
XLOC_013831|-	chr15:87908198-87908474	#NAME?	0.0026	down	NA	TCONS_00023874	NA	TCONS_00023874:194-269
XLOC_013835|-	chr15:89164112-89164382	#NAME?	0.0055	down	NA	TCONS_00023879	NA	TCONS_00023879:164-243
XLOC_013950|-	chr15:101419452-101419831	inf	0.00095	up	NA	TCONS_00024072	NA	NA
XLOC_014041|-	chr15:34659760-34660232	inf	0.00855	up	NA	TCONS_00024245	NA	NA
XLOC_014053|-	chr15:35591621-35591832	#NAME?	0.0137	down	NA	TCONS_00024258	NA	NA
XLOC_014062|-	chr15:38365309-38365538	#NAME?	0.0137	down	NA	TCONS_00024279	NA	NA
XLOC_014183|-	chr15:50845423-50845645	#NAME?	0.00905	down	NA	TCONS_00024457	NA	NA
XLOC_014200|-	chr15:52309813-52310160	#NAME?	0.00905	down	NA	TCONS_00024481	NA	NA
XLOC_014247|-	chr15:59951617-59951859	inf	0.00465	up	NA	TCONS_00024569	NA	NA
XLOC_014248|-	chr15:59952288-59952927	#NAME?	0.00435	down	NA	TCONS_00024570	NA	NA
XLOC_014330|10391	chr15:68871572-69020145	-1.61441	0.01075	down	NA	TCONS_00024701	NM_006091	NA
XLOC_014474|-	chr15:83477503-83477852	inf	0.03335	up	NA	TCONS_00024955	NA	NA
XLOC_014516|-	chr15:89164112-89164382	#NAME?	0.0119	down	NA	TCONS_00025037	NA	NA
XLOC_014531|-	chr15:90294680-90294986	#NAME?	0.0018	down	NA	TCONS_00025061	NA	NA
XLOC_014534|-	chr15:90544326-90544722	#NAME?	0.0137	down	NA	TCONS_00025067	NA	NA
XLOC_014611|-	chr15:101610575-101610870	#NAME?	0.0026	down	NA	TCONS_00025210	NA	NA
XLOC_014673|-	chr16:791219-791536	inf	0.03335	up	NA	TCONS_00025297	NA	NA
XLOC_014675|-	chr16:810245-810484	inf	0.00465	up	NA	TCONS_00025299	NA	NA
XLOC_014679|-	chr16:851146-851544	inf	0.0132	up	NA	TCONS_00025306	NA	NA
XLOC_014768|-	chr16:3238201-3238472	inf	0.00085	up	NA	TCONS_00025459	NA	NA
XLOC_014769|-	chr16:3242310-3242538	inf	0.0233	up	NA	TCONS_00025460	NA	NA
XLOC_014781|-	chr16:3539387-3539614	#NAME?	0.0137	down	NA	TCONS_00025476	NA	NA
XLOC_014788|-	chr16:3931203-3931668	inf	0.0078	up	NA	TCONS_00025486	NA	NA
XLOC_014790|-	chr16:4234129-4234790	#NAME?	0.0016	down	NA	TCONS_00025488	NA	NA
XLOC_014799|-	chr16:4379618-4379886	inf	0.01745	up	NA	TCONS_00025497	NA	NA
XLOC_014800|-	chr16:4380553-4380834	#NAME?	0.0137	down	NA	TCONS_00025498	NA	TCONS_00025498:34-100
XLOC_015037|-	chr16:31042501-31042853	#NAME?	0.0059	down	NA	TCONS_00025899	NA	NA
XLOC_015082|-	chr16:46692312-46692875	#NAME?	0.0026	down	NA	TCONS_00025977	NA	NA
XLOC_015088|-	chr16:47939135-47939491	#NAME?	0.00905	down	NA	TCONS_00025986	NA	NA
XLOC_015093|-	chr16:48479185-48479397	inf	0.0233	up	NA	TCONS_00025991	NA	NA
XLOC_015226|-	chr16:67062562-67062782	inf	0.00465	up	NA	TCONS_00026235	NA	NA
XLOC_015248|-	chr16:67753391-67753912	#NAME?	0.0007	down	NA	TCONS_00026276	NA	NA
XLOC_015258|-	chr16:68270210-68270444	#NAME?	0.03435	down	NA	TCONS_00026290	NA	NA
XLOC_015355|-	chr16:80636304-80636753	#NAME?	0.0026	down	NA	TCONS_00026434	NA	NA
XLOC_015399|-	chr16:85644541-85644836	#NAME?	0.0026	down	NA	TCONS_00026497	NA	NA
XLOC_015425|-	chr16:87356059-87356429	inf	0.03335	up	NA	TCONS_00026533	NA	NA
XLOC_015440|-	chr16:88460954-88461493	#NAME?	0.0011	down	NA	TCONS_00026562	NA	NA
XLOC_015524|-	chr16:809482-809733	inf	0.0233	up	NA	TCONS_00026710	NA	NA
XLOC_015576|-	chr16:2517146-2517662	inf	0.0233	up	NA	TCONS_00026785	NA	NA
XLOC_015598|-	chr16:3044911-3053156	#NAME?	0.02015	down	NA	TCONS_00026823	NA	NA
XLOC_015614|-	chr16:3238201-3238472	inf	0.0006	up	NA	TCONS_00026842	NA	NA
XLOC_015617|-	chr16:3345875-3346089	#NAME?	0.0137	down	NA	TCONS_00026853	NA	NA
XLOC_015619|-	chr16:3415461-3415869	#NAME?	0.0109	down	NA	TCONS_00026855	NA	NA
XLOC_015635|-	chr16:4234129-4234790	#NAME?	0.0014	down	NA	TCONS_00026878	NA	NA
XLOC_015643|-	chr16:4377930-4378362	#NAME?	0.0026	down	NA	TCONS_00026902	NA	NA
XLOC_015652|-	chr16:4742211-4742493	#NAME?	0.00905	down	NA	TCONS_00026919	NA	NA
XLOC_015688|-	chr16:11637786-11638032	#NAME?	0.0012	down	NA	TCONS_00026964	NA	NA
XLOC_015695|-	chr16:11945524-11946016	inf	0.00465	up	NA	TCONS_00026975	NA	NA
XLOC_015723|n406141	chr16:18582569-18609607	#NAME?	0.0423	down	NA	TCONS_00027025	NA	NA
XLOC_015782|-	chr16:25059500-25059940	#NAME?	0.0018	down	NA	TCONS_00027105	NA	NA
XLOC_015909|-	chr16:48644350-48644663	#NAME?	0.0059	down	NA	TCONS_00027273	NA	NA
XLOC_015958|-	chr16:56512277-56512618	#NAME?	0.00435	down	NA	TCONS_00027363	NA	NA
XLOC_016019|-	chr16:67143357-67143736	#NAME?	0.00905	down	NA	TCONS_00027453	NA	NA
XLOC_016103|-	chr16:74363176-74363522	inf	0.0078	up	NA	TCONS_00027583	NA	NA
XLOC_016121|-	chr16:75536384-75536638	inf	0.0233	up	NA	TCONS_00027618	NA	NA
XLOC_016192|-	chr16:86413277-86414063	inf	0.0132	up	NA	TCONS_00027736	NA	NA
XLOC_016205|-	chr16:87360110-87360555	#NAME?	0.00435	down	NA	TCONS_00027771	NA	NA
XLOC_016219|-	chr16:88460954-88461493	#NAME?	0.0059	down	NA	TCONS_00027798	NA	NA
XLOC_016251|-	chr16:89938111-89938368	inf	0.0233	up	NA	TCONS_00027839	NA	NA
XLOC_016265|-	chr17:618935-619170	inf	0.01745	up	NA	TCONS_00027865	NA	NA
XLOC_016389|-	chr17:7741833-7742161	inf	0.0035	up	NA	TCONS_00028103	NA	NA
XLOC_016480|-	chr17:17092962-17093175	inf	0.0035	up	NA	TCONS_00028278	NA	NA
XLOC_016492|-	chr17:17742877-17743105	#NAME?	0.00435	down	NA	TCONS_00028290	NA	NA
XLOC_016493|-	chr17:17744165-17744616	inf	0.0132	up	NA	TCONS_00028291	NA	NA
XLOC_016541|-	chr17:20811653-20811937	inf	0.0461	up	NA	TCONS_00028363	NA	NA
XLOC_016544|-	chr17:20899509-20899783	inf	0.0132	up	NA	TCONS_00028368	NA	NA
XLOC_016566|-	chr17:25620541-25620936	inf	0.002	up	NA	TCONS_00028399	NA	NA
XLOC_016569|-	chr17:25680309-25680746	inf	0.00865	up	NA	TCONS_00028403	NA	NA
XLOC_016624|-	chr17:29892247-29892479	#NAME?	0.0249	down	NA	TCONS_00028506	NA	NA
XLOC_016766|n340663	chr17:39705857-39710747	#NAME?	0.00755	down	NA	TCONS_00028716	NA	NA
XLOC_016778|-	chr17:40307445-40307713	inf	0.0132	up	NA	TCONS_00028735	NA	NA
XLOC_016780|-	chr17:40428880-40429201	#NAME?	0.00905	down	NA	TCONS_00028737	NA	NA
XLOC_016882|-	chr17:45125846-45126434	inf	0.0461	up	NA	TCONS_00028907	NA	NA
XLOC_016928|-	chr17:47457363-47457586	inf	0.01745	up	NA	TCONS_00028980	NA	NA
XLOC_016940|-	chr17:48106630-48106898	inf	0.0233	up	NA	TCONS_00028999	NA	NA
XLOC_016943|-	chr17:48170153-48170381	#NAME?	0.0026	down	NA	TCONS_00029003	NA	NA
XLOC_017057|-	chr17:60248926-60249331	#NAME?	0.0137	down	NA	TCONS_00029174	NA	NA
XLOC_017098|-	chr17:63053555-63053938	inf	0.03335	up	NA	TCONS_00029229	NA	NA
XLOC_017119|-	chr17:66097306-66097613	#NAME?	0.0025	down	NA	TCONS_00029265	NA	NA
XLOC_017218|-	chr17:74553172-74553695	inf	0.00465	up	NA	TCONS_00029425	NA	NA
XLOC_017255|-	chr17:76966144-76966607	#NAME?	0.0137	down	NA	TCONS_00029517	NA	NA
XLOC_017271|-	chr17:78124065-78124347	#NAME?	0.0479	down	NA	TCONS_00029540	NA	NA
XLOC_017283|-	chr17:79218135-79218618	#NAME?	0.00435	down	NA	TCONS_00029568	NA	NA
XLOC_017295|-	chr17:79476651-79476885	#NAME?	0.0026	down	NA	TCONS_00029581	NA	NA
XLOC_017323|-	chr17:79895856-79896163	#NAME?	0.0026	down	NA	TCONS_00029621	NA	NA
XLOC_017324|-	chr17:79896648-79897158	inf	0.0132	up	NA	TCONS_00029622	NA	NA
XLOC_017352|-	chr17:80476951-80477306	inf	0.00335	up	NA	TCONS_00029660	NA	NA
XLOC_017417|-	chr17:2496482-2496727	inf	0.0132	up	NA	TCONS_00029766	NA	NA
XLOC_017514|-	chr17:7742266-7742772	inf	0.0132	up	NA	TCONS_00029951	NA	NA
XLOC_017550|-	chr17:9148825-9149070	#NAME?	0.0137	down	NA	TCONS_00030002	NA	NA
XLOC_017607|-	chr17:15844229-15844482	#NAME?	0.0059	down	NA	TCONS_00030080	NA	NA
XLOC_017653|n340555	chr17:18171209-18172142	#NAME?	0.012	down	NA	TCONS_00030143	NA	NA
XLOC_017700|-	chr17:25680309-25680746	inf	0.0049	up	NA	TCONS_00030218	NA	NA
XLOC_017745|-	chr17:28443345-28443720	inf	0.0035	up	NA	TCONS_00030279	NA	NA
XLOC_017841|-	chr17:36571318-36571648	inf	0.0132	up	NA	TCONS_00030455	NA	NA
XLOC_017878|-	chr17:38374868-38375327	#NAME?	0.0059	down	NA	TCONS_00030521	NA	NA
XLOC_017941|-	chr17:39844657-39844929	#NAME?	0.0026	down	NA	TCONS_00030591	NA	NA
XLOC_017948|-	chr17:40005182-40005665	#NAME?	0.00905	down	NA	TCONS_00030605	NA	NA
XLOC_017961|-	chr17:40428555-40428815	#NAME?	0.00475	down	NA	TCONS_00030625	NA	NA
XLOC_018060|-	chr17:45091836-45092061	inf	0.0132	up	NA	TCONS_00030794	NA	NA
XLOC_018061|-	chr17:45093470-45093954	inf	0.0132	up	NA	TCONS_00030795	NA	NA
XLOC_018087|-	chr17:46568438-46568775	#NAME?	0.00905	down	NA	TCONS_00030835	NA	NA
XLOC_018094|n345347	chr17:46662875-46663782	inf	0.0116	up	NA	TCONS_00030842	NA	NA
XLOC_018155|-	chr17:49030509-49030817	#NAME?	0.02015	down	NA	TCONS_00030933	NA	NA
XLOC_018248|-	chr17:61042467-61042968	inf	0.0132	up	NA	TCONS_00031084	NA	NA
XLOC_018275|-	chr17:62469775-62470044	#NAME?	0.02015	down	NA	TCONS_00031137	NA	NA
XLOC_018288|-	chr17:63118638-63118957	#NAME?	0.00475	down	NA	TCONS_00031173	NA	NA
XLOC_018306|-	chr17:66097306-66097613	#NAME?	0.01	down	NA	TCONS_00031199	NA	NA
XLOC_018307|-	chr17:66157736-66158061	inf	0.0132	up	NA	TCONS_00031200	NA	NA
XLOC_018367|-	chr17:73179328-73179608	inf	0.00465	up	NA	TCONS_00031327	NA	NA
XLOC_018425|-	chr17:76840465-76840888	inf	0.01745	up	NA	TCONS_00031416	NA	NA
XLOC_018527|-	chr17:80342144-80342732	inf	0.01745	up	NA	TCONS_00031554	NA	NA
XLOC_018604|-	chr18:9017373-9017694	#NAME?	0.00435	down	NA	TCONS_00031690	NA	NA
XLOC_018758|-	chr18:43355384-43355823	#NAME?	0.00905	down	NA	TCONS_00031941	NA	NA
XLOC_018774|4092	chr18:46446222-46478413	1.13334	0.0492	up	NA	TCONS_00031964	NM_001190821	NA
XLOC_018784|-	chr18:48478344-48478636	#NAME?	0.0059	down	NA	TCONS_00031977	NA	NA
XLOC_018889|-	chr18:71959527-71959762	#NAME?	0.0137	down	NA	TCONS_00032126	NA	NA
XLOC_018898|-	chr18:72902035-72902305	inf	0.03335	up	NA	TCONS_00032141	NA	NA
XLOC_018951|-	chr18:3261030-3261644	#NAME?	0.02015	down	NA	TCONS_00032237	NA	NA
XLOC_018976|-	chr18:8707088-8707391	inf	0.00365	up	NA	TCONS_00032267	NA	NA
XLOC_019023|-	chr18:14459445-14460239	#NAME?	0.00775	down	NA	TCONS_00032342	NA	NA
XLOC_019024|-	chr18:14474265-14474797	#NAME?	0.0169	down	NA	TCONS_00032343	NA	NA
XLOC_019169|-	chr18:48556089-48556295	inf	0.0132	up	NA	TCONS_00032593	NA	TCONS_00032593:92-158
XLOC_019201|-	chr18:57069472-57069909	#NAME?	0.00175	down	NA	TCONS_00032641	NA	NA
XLOC_019237|-	chr18:67668395-67668615	#NAME?	0.0137	down	NA	TCONS_00032688	NA	NA
XLOC_019325|-	chr19:975503-975840	inf	0.0132	up	NA	TCONS_00032833	NA	NA
XLOC_019402|-	chr19:3557949-3558151	inf	0.03335	up	NA	TCONS_00032937	NA	NA
XLOC_019436|-	chr19:5676895-5677621	#NAME?	0.00175	down	NA	TCONS_00032985	NA	NA
XLOC_019475|-	chr19:7750312-7750526	#NAME?	0.0137	down	NA	TCONS_00033048	NA	NA
XLOC_019525|-	chr19:10516041-10516257	inf	0.00465	up	NA	TCONS_00033154	NA	NA
XLOC_019530|-	chr19:10679998-10680358	#NAME?	0.03435	down	NA	TCONS_00033163	NA	NA
XLOC_019535|-	chr19:10824094-10824869	inf	0.00855	up	NA	TCONS_00033173	NA	NA
XLOC_019556|-	chr19:11663466-11663680	inf	0.0132	up	NA	TCONS_00033212	NA	NA
XLOC_019583|-	chr19:12662834-12663070	#NAME?	0.0137	down	NA	TCONS_00033246	NA	NA
XLOC_019589|-	chr19:12807692-12807973	inf	0.00855	up	NA	TCONS_00033254	NA	NA
XLOC_019647|23476	chr19:15050245-16770968	inf	0.0417	up	NA	TCONS_00033321	NM_058243	NA
XLOC_019675|10523	chr19:15050245-16770968	#NAME?	0.04955	down	NA	TCONS_00033383	NM_006387	NA
XLOC_019722|-	chr19:18415645-18416026	#NAME?	0.00435	down	NA	TCONS_00033444	NA	NA
XLOC_019798|n345375	chr19:24216252-24246420	-2.90225	0.03795	down	NA	TCONS_00033549;TCONS_00033550	NA	NA
XLOC_019816|-	chr19:30171732-30171960	inf	0.00365	up	NA	TCONS_00033579	NA	NA
XLOC_019926|-	chr19:37329285-37329669	#NAME?	0.0249	down	NA	TCONS_00033773	NA	NA
XLOC_019941|-	chr19:38220408-38220624	inf	0.0035	up	NA	TCONS_00033811	NA	NA
XLOC_019990|-	chr19:40314768-40315186	#NAME?	0.00435	down	NA	TCONS_00033881	NA	NA
XLOC_020006|-	chr19:40926757-40927172	#NAME?	0.0249	down	NA	TCONS_00033899	NA	NA
XLOC_020075|-	chr19:44357096-44357319	inf	0.0132	up	NA	TCONS_00034003	NA	NA
XLOC_020121|-	chr19:46088949-46089252	#NAME?	0.0137	down	NA	TCONS_00034094	NA	NA
XLOC_020203|28968	chr19:49792888-49828474	inf	0.0044	up	NA	TCONS_00034228	NM_014037	NA
XLOC_020233|-	chr19:50879395-50879629	inf	0.0461	up	NA	TCONS_00034285	NA	NA
XLOC_020245|-	chr19:51311279-51311624	inf	0.00365	up	NA	TCONS_00034298	NA	NA
XLOC_020250|-	chr19:51600421-51600816	#NAME?	0.02015	down	NA	TCONS_00034314	NA	NA
XLOC_020259|-	chr19:51897867-51898196	inf	0.0132	up	NA	TCONS_00034328	NA	NA
XLOC_020271|-	chr19:52552155-52552432	inf	0.0132	up	NA	TCONS_00034347	NA	NA
XLOC_020350|646643	chr19:56040939-56047664	#NAME?	0.00285	down	NA	TCONS_00034487	NM_001101401	NA
XLOC_020356|-	chr19:56146431-56146702	#NAME?	0.02015	down	NA	TCONS_00034493	NA	NA
XLOC_020391|-	chr19:57702191-57702686	inf	0.03335	up	NA	TCONS_00034556	NA	NA
XLOC_020466|-	chr19:530164-530585	inf	0.0132	up	NA	TCONS_00034664	NA	NA
XLOC_020472|-	chr19:645002-645327	inf	0.0461	up	NA	TCONS_00034670	NA	NA
XLOC_020533|-	chr19:2460077-2460327	inf	0.00855	up	NA	TCONS_00034754	NA	NA
XLOC_020542|-	chr19:2815149-2815442	#NAME?	0.03435	down	NA	TCONS_00034764	NA	NA
XLOC_020550|-	chr19:3358311-3358769	#NAME?	0.0249	down	NA	TCONS_00034777	NA	NA
XLOC_020579|-	chr19:4519420-4519797	#NAME?	0.02015	down	NA	TCONS_00034824	NA	NA
XLOC_020585|-	chr19:4796335-4796965	inf	0.0035	up	NA	TCONS_00034831	NA	NA
XLOC_020678|-	chr19:9634629-9635006	#NAME?	0.00435	down	NA	TCONS_00034964	NA	NA
XLOC_020769|-	chr19:13048789-13049100	#NAME?	0.0249	down	NA	TCONS_00035101	NA	NA
XLOC_020781|-	chr19:13899757-13900196	inf	0.01745	up	NA	TCONS_00035125	NA	NA
XLOC_020816|n379409	chr19:15050245-16770968	1.59003	0.02925	up	NA	TCONS_00035180	NA	NA
XLOC_020818|n379409	chr19:15050245-16770968	#NAME?	0.0124	down	NA	TCONS_00035182	NA	NA
XLOC_020840|n379409	chr19:15050245-16770968	#NAME?	0.038	down	NA	TCONS_00035206	NA	NA
XLOC_020861|-	chr19:17974576-17974823	#NAME?	0.0002	down	NA	TCONS_00035231	NA	NA
XLOC_020870|-	chr19:18385690-18386173	inf	0.00855	up	NA	TCONS_00035246	NA	NA
XLOC_020885|-	chr19:18793895-18794259	#NAME?	0.0059	down	NA	TCONS_00035265	NA	NA
XLOC_020891|-	chr19:19170165-19170630	inf	0.03335	up	NA	TCONS_00035279	NA	NA
XLOC_020949|-	chr19:23399281-23399725	#NAME?	0.0479	down	NA	TCONS_00035367	NA	NA
XLOC_021063|-	chr19:37340907-37341150	#NAME?	0.0026	down	NA	TCONS_00035594	NA	NA
XLOC_021111|-	chr19:39894108-39894420	inf	0.03335	up	NA	TCONS_00035676	NA	NA
XLOC_021151|-	chr19:41814186-41814429	#NAME?	0.0137	down	NA	TCONS_00035728	NA	NA
XLOC_021166|-	chr19:42579599-42579916	inf	0.03335	up	NA	TCONS_00035757	NA	NA
XLOC_021213|-	chr19:44555548-44555905	inf	0.00855	up	NA	TCONS_00035842	NA	NA
XLOC_021221|-	chr19:45004653-45005180	#NAME?	0.02015	down	NA	TCONS_00035852	NA	NA
XLOC_021241|-	chr19:46009915-46010435	#NAME?	0.00475	down	NA	TCONS_00035886	NA	NA
XLOC_021303|-	chr19:48698866-48699096	#NAME?	0.00905	down	NA	TCONS_00035985	NA	NA
XLOC_021331|-	chr19:49497486-49497734	inf	0.00205	up	NA	TCONS_00036038	NA	NA
XLOC_021423|-	chr19:53060967-53061231	inf	0.00855	up	NA	TCONS_00036210	NA	NA
XLOC_021494|-	chr19:56061233-56061544	inf	0.00855	up	NA	TCONS_00036346	NA	NA
XLOC_021528|-	chr19:58103896-58104109	#NAME?	0.00025	down	NA	TCONS_00036394	NA	NA
XLOC_021532|-	chr19:58297911-58298259	#NAME?	0.0059	down	NA	TCONS_00036398	NA	NA
XLOC_021539|-	chr19:58448807-58449128	inf	0.0233	up	NA	TCONS_00036405	NA	NA
XLOC_021557|-	chr19:58932518-58932809	inf	0.01745	up	NA	TCONS_00036439	NA	NA
XLOC_021656|-	chr2:9894212-9894431	#NAME?	0.02015	down	NA	TCONS_00036603	NA	NA
XLOC_021776|-	chr2:24154281-24154603	inf	0.0132	up	NA	TCONS_00036798	NA	NA
XLOC_021843|-	chr2:28642442-28642879	#NAME?	0.0137	down	NA	TCONS_00036911	NA	NA
XLOC_021857|-	chr2:30369063-30369576	inf	0.0132	up	NA	TCONS_00036932	NA	NA
XLOC_021919|-	chr2:39350715-39351434	#NAME?	0.0005	down	NA	TCONS_00037052	NA	NA
XLOC_022035|-	chr2:55846082-55846409	#NAME?	0.0059	down	NA	TCONS_00037232	NA	NA
XLOC_022054|-	chr2:61153270-61153699	#NAME?	0.03435	down	NA	TCONS_00037262	NA	NA
XLOC_022057|-	chr2:61282582-61283237	#NAME?	0.00065	down	NA	TCONS_00037266	NA	NA
XLOC_022065|-	chr2:62116431-62117003	inf	0.0012	up	NA	TCONS_00037280	NA	NA
XLOC_022136|-	chr2:69534158-69534506	#NAME?	0.0021	down	NA	TCONS_00037421	NA	NA
XLOC_022198|-	chr2:74586166-74586452	#NAME?	0.0479	down	NA	TCONS_00037521	NA	NA
XLOC_022201|-	chr2:74647198-74647812	inf	0.0035	up	NA	TCONS_00037529	NA	NA
XLOC_022257|-	chr2:85732705-85733072	inf	0.002	up	NA	TCONS_00037621	NA	NA
XLOC_022334|-	chr2:96583112-96583445	#NAME?	0.02015	down	NA	TCONS_00037759	NA	NA
XLOC_022478|-	chr2:112972686-112972917	inf	0.00855	up	NA	TCONS_00038022	NA	NA
XLOC_022479|-	chr2:113029389-113029671	#NAME?	0.03435	down	NA	TCONS_00038023	NA	NA
XLOC_022518|-	chr2:114646828-114647262	#NAME?	0.004	down	NA	TCONS_00038101	NA	NA
XLOC_022588|-	chr2:128848236-128848598	#NAME?	0.02015	down	NA	TCONS_00038233	NA	NA
XLOC_022601|-	chr2:131149097-131149351	#NAME?	0.0137	down	NA	TCONS_00038249	NA	NA
XLOC_022609|-	chr2:131581513-131581855	#NAME?	0.03435	down	NA	TCONS_00038260	NA	NA
XLOC_022641|-	chr2:134576194-134576406	inf	0.00465	up	NA	TCONS_00038307	NA	NA
XLOC_022699|-	chr2:151384053-151384332	inf	0.0132	up	NA	TCONS_00038380	NA	NA
XLOC_022706|-	chr2:152336790-152337209	#NAME?	0.00175	down	NA	TCONS_00038399	NA	NA
XLOC_022721|-	chr2:157199133-157199457	#NAME?	0.0137	down	NA	TCONS_00038416	NA	NA
XLOC_022910|-	chr2:191512851-191513184	#NAME?	0.0059	down	NA	TCONS_00038743	NA	NA
XLOC_022921|-	chr2:193060167-193060633	#NAME?	0.0018	down	NA	TCONS_00038761	NA	NA
XLOC_023014|-	chr2:208490211-208490546	inf	0.0132	up	NA	TCONS_00038945	NA	NA
XLOC_023059|3488	chr2:217536827-217560272	-2.53251	0.0001	down	NA	TCONS_00039028	NM_000599	NA
XLOC_023068|-	chr2:218820767-218875215	#NAME?	0.0164	down	NA	TCONS_00039039	NA	NA
XLOC_023096|-	chr2:220042419-220042789	inf	0.00855	up	NA	TCONS_00039090	NA	NA
XLOC_023152|-	chr2:228271577-228271840	inf	0.03335	up	NA	TCONS_00039170	NA	NA
XLOC_023185|-	chr2:232379744-232380076	inf	0.00855	up	NA	TCONS_00039229	NA	NA
XLOC_023189|-	chr2:232526722-232527031	inf	0.00855	up	NA	TCONS_00039233	NA	NA
XLOC_023192|-	chr2:232545487-232545736	inf	0.0233	up	NA	TCONS_00039236	NA	NA
XLOC_023242|-	chr2:237476836-237477041	inf	0.0132	up	NA	TCONS_00039313	NA	NA
XLOC_023245|-	chr2:237551729-237551976	#NAME?	0.0059	down	NA	TCONS_00039316	NA	NA
XLOC_023255|-	chr2:238391587-238391869	inf	0.0132	up	NA	TCONS_00039329	NA	NA
XLOC_023267|-	chr2:239068274-239068524	#NAME?	0.00435	down	NA	TCONS_00039354	NA	NA
XLOC_023284|-	chr2:240964968-240965305	inf	0.0132	up	NA	TCONS_00039373	NA	NA
XLOC_023285|-	chr2:241370590-241371256	#NAME?	0.0018	down	NA	TCONS_00039374	NA	NA
XLOC_023307|-	chr2:242451099-242451327	#NAME?	0.00905	down	NA	TCONS_00039412	NA	NA
XLOC_023423|n365073	chr2:9144181-9148968	#NAME?	0.00115	down	NA	TCONS_00039636	NA	NA
XLOC_023442|-	chr2:10271936-10272229	#NAME?	0.0249	down	NA	TCONS_00039661	NA	NA
XLOC_023445|-	chr2:10426447-10426954	inf	0.00365	up	NA	TCONS_00039664	NA	NA
XLOC_023452|-	chr2:11294809-11295143	#NAME?	0.0137	down	NA	TCONS_00039676	NA	NA
XLOC_023513|-	chr2:20650156-20650455	inf	0.002	up	NA	TCONS_00039773	NA	NA
XLOC_023556|-	chr2:25452622-25453021	#NAME?	0.00065	down	NA	TCONS_00039852	NA	NA
XLOC_023666|-	chr2:39350715-39351434	#NAME?	0.0002	down	NA	TCONS_00040033	NA	NA
XLOC_023876|-	chr2:69534158-69534506	#NAME?	0.00195	down	NA	TCONS_00040390	NA	NA
XLOC_023992|-	chr2:85540802-85541199	#NAME?	0.00475	down	NA	TCONS_00040548	NA	NA
XLOC_024022|-	chr2:87550467-87550800	#NAME?	0.0249	down	NA	TCONS_00040611	NA	NA
XLOC_024043|-	chr2:95873330-95873727	inf	0.0018	up	NA	TCONS_00040696	NA	NA
XLOC_024052|-	chr2:96575701-96576008	#NAME?	0.03435	down	NA	TCONS_00040706	NA	NA
XLOC_024126|9173	chr2:102927961-102968497	inf	0.0495	up	NA	TCONS_00040808	NM_003856	NA
XLOC_024152|-	chr2:105865870-105866125	#NAME?	0.0137	down	NA	TCONS_00040860	NA	NA
XLOC_024538|-	chr2:178129918-178130191	#NAME?	0.03435	down	NA	TCONS_00041491	NA	NA
XLOC_024564|-	chr2:183643532-183643745	#NAME?	0.00905	down	NA	TCONS_00041557	NA	NA
XLOC_024569|-	chr2:185460700-185461033	inf	0.00365	up	NA	TCONS_00041563	NA	NA
XLOC_024587|-	chr2:190539164-190539825	#NAME?	0.0121	down	NA	TCONS_00041592	NA	NA
XLOC_024599|-	chr2:192106401-192106765	#NAME?	0.02015	down	NA	TCONS_00041609	NA	NA
XLOC_024670|-	chr2:206483261-206483771	#NAME?	0.0002	down	NA	TCONS_00041717	NA	NA
XLOC_024719|-	chr2:217358441-217358718	inf	0.0132	up	NA	TCONS_00041805	NA	NA
XLOC_024731|n345570	chr2:218820767-218875215	#NAME?	0.00435	down	NA	TCONS_00041820	NA	NA
XLOC_024735|-	chr2:219119331-219119895	#NAME?	0.0137	down	NA	TCONS_00041824	NA	NA
XLOC_024868|-	chr2:236301042-236301396	#NAME?	0.00435	down	NA	TCONS_00042013	NA	NA
XLOC_024927|-	chr2:241503899-241504317	#NAME?	0.00905	down	NA	TCONS_00042091	NA	NA
XLOC_024997|-	chr20:1872736-1873257	inf	0.0233	up	NA	TCONS_00042201	NA	NA
XLOC_025009|-	chr20:2630791-2631059	#NAME?	0.00475	down	NA	TCONS_00042220	NA	NA
XLOC_025016|-	chr20:2814703-2815154	#NAME?	0.0059	down	NA	TCONS_00042228	NA	NA
XLOC_025040|-	chr20:4066166-4066452	inf	0.03335	up	NA	TCONS_00042277	NA	NA
XLOC_025115|-	chr20:17591519-17591879	inf	0.0035	up	NA	TCONS_00042397	NA	NA
XLOC_025116|-	chr20:17593324-17593583	inf	0.0461	up	NA	TCONS_00042398	NA	NA
XLOC_025124|-	chr20:18173720-18173972	#NAME?	0.00175	down	NA	TCONS_00042412	NA	NA
XLOC_025177|-	chr20:23613499-23613799	#NAME?	0.0479	down	NA	TCONS_00042529	NA	NA
XLOC_025219|-	chr20:30392015-30392265	#NAME?	0.00905	down	NA	TCONS_00042579	NA	NA
XLOC_025220|-	chr20:30393306-30393550	#NAME?	0.0059	down	NA	TCONS_00042580	NA	NA
XLOC_025260|-	chr20:32244325-32244676	inf	0.00205	up	NA	TCONS_00042639	NA	NA
XLOC_025269|-	chr20:32700523-32700780	#NAME?	0.0059	down	NA	TCONS_00042649	NA	NA
XLOC_025271|-	chr20:32834053-32834304	inf	0.0132	up	NA	TCONS_00042651	NA	NA
XLOC_025276|-	chr20:32867293-32867619	#NAME?	0.03435	down	NA	TCONS_00042656	NA	NA
XLOC_025303|n376639	chr20:34674045-34676114	inf	0.01045	up	NA	TCONS_00042689	NA	NA
XLOC_025343|-	chr20:39313109-39313384	inf	0.0132	up	NA	TCONS_00042781	NA	NA
XLOC_025357|-	chr20:42177665-42177949	inf	0.00205	up	NA	TCONS_00042802	NA	NA
XLOC_025387|-	chr20:43953066-43953370	inf	0.0132	up	NA	TCONS_00042862	NA	NA
XLOC_025388|-	chr20:43988117-43988495	#NAME?	0.02015	down	NA	TCONS_00042863	NA	NA
XLOC_025408|-	chr20:44976263-44976624	#NAME?	0.0137	down	NA	TCONS_00042917	NA	NA
XLOC_025409|-	chr20:44977112-44977334	inf	0.01745	up	NA	TCONS_00042918	NA	NA
XLOC_025429|n376908	chr20:46653531-46702929	#NAME?	0.00675	down	NA	TCONS_00042956	NA	NA
XLOC_025441|-	chr20:47720214-47720575	inf	0.01745	up	NA	TCONS_00042982	NA	NA
XLOC_025452|-	chr20:48532279-48533121	inf	5e-05	up	NA	TCONS_00043011	NA	NA
XLOC_025491|-	chr20:52356554-52357327	inf	0.0063	up	NA	TCONS_00043080	NA	NA
XLOC_025564|-	chr20:60642968-60643398	inf	0.0132	up	NA	TCONS_00043232	NA	NA
XLOC_025572|-	chr20:60873622-60873895	inf	0.00855	up	NA	TCONS_00043241	NA	NA
XLOC_025575|-	chr20:60983568-60983867	inf	0.0132	up	NA	TCONS_00043245	NA	NA
XLOC_025645|-	chr20:352266-352530	inf	0.0132	up	NA	TCONS_00043372	NA	NA
XLOC_025763|-	chr20:10415360-10415581	#NAME?	0.00475	down	NA	TCONS_00043573	NA	NA
XLOC_025800|-	chr20:17830379-17830993	inf	0.00465	up	NA	TCONS_00043634	NA	NA
XLOC_025858|-	chr20:23330792-23331264	inf	0.0004	up	NA	TCONS_00043731	NA	NA
XLOC_025922|-	chr20:30196453-30196715	inf	0.03335	up	NA	TCONS_00043828	NA	NA
XLOC_025980|-	chr20:34197408-34197617	inf	0.00365	up	NA	TCONS_00043914	NA	NA
XLOC_026007|-	chr20:36156628-36156830	inf	0.01745	up	NA	TCONS_00043982	NA	NA
XLOC_026040|-	chr20:42542975-42543378	inf	0.03335	up	NA	TCONS_00044052	NA	NA
XLOC_026147|-	chr20:49497721-49498092	inf	0.00365	up	NA	TCONS_00044226	NA	NA
XLOC_026160|-	chr20:50694947-50695372	#NAME?	0.00475	down	NA	TCONS_00044242	NA	NA
XLOC_026175|-	chr20:52356554-52357327	inf	0.001	up	NA	TCONS_00044265	NA	NA
XLOC_026288|-	chr20:62149629-62149958	inf	0.0233	up	NA	TCONS_00044425	NA	NA
XLOC_026316|-	chr20:52207744-52207946	#NAME?	0.0137	down	NA	TCONS_00044460	NA	NA
XLOC_026435|-	chr21:33652038-33652301	#NAME?	0.03435	down	NA	TCONS_00044659	NA	NA
XLOC_026577|-	chr21:44917899-44918197	#NAME?	0.0059	down	NA	TCONS_00044948	NA	NA
XLOC_026597|-	chr21:45665213-45665486	inf	0.00205	up	NA	TCONS_00044973	NA	NA
XLOC_026617|-	chr21:46239160-46239430	#NAME?	0.0137	down	NA	TCONS_00045004	NA	NA
XLOC_026770|-	chr21:30396431-30396750	#NAME?	0.0059	down	NA	TCONS_00045287	NA	NA
XLOC_026775|-	chr21:30670343-30670646	#NAME?	0.00905	down	NA	TCONS_00045292	NA	NA
XLOC_026852|-	chr21:36629136-36629339	inf	0.00855	up	NA	TCONS_00045414	NA	NA
XLOC_026942|-	chr21:44528392-44528726	#NAME?	0.0249	down	NA	TCONS_00045577	NA	NA
XLOC_026960|-	chr21:45429983-45430406	#NAME?	0.0137	down	NA	TCONS_00045643	NA	NA
XLOC_026992|-	chr21:46293914-46294349	#NAME?	0.00435	down	NA	TCONS_00045691	NA	NA
XLOC_027096|-	chr22:20137957-20138235	inf	0.0132	up	NA	TCONS_00045877	NA	NA
XLOC_027129|-	chr22:21981051-21981298	#NAME?	0.0479	down	NA	TCONS_00045961	NA	NA
XLOC_027142|-	chr22:22310745-22310962	inf	0.01745	up	NA	TCONS_00045977	NA	NA
XLOC_027254|3976	chr22:30636441-30642987	0.971912	0.017	up	NA	TCONS_00046304	NM_002309	NA
XLOC_027284|-	chr22:32033927-32034558	#NAME?	0.0018	down	NA	TCONS_00046366	NA	NA
XLOC_027294|-	chr22:32782379-32782763	inf	0.00095	up	NA	TCONS_00046383	NA	NA
XLOC_027336|3957	chr22:37966252-37976024	#NAME?	0.00145	down	NA	TCONS_00046446	NM_006498	NA
XLOC_027386|-	chr22:39924213-39924651	inf	0.0461	up	NA	TCONS_00046529	NA	NA
XLOC_027415|-	chr22:41810769-41811027	inf	0.00855	up	NA	TCONS_00046568	NA	NA
XLOC_027450|-	chr22:43562129-43562552	#NAME?	0.00905	down	NA	TCONS_00046614	NA	NA
XLOC_027529|-	chr22:50330335-50330952	inf	0.0132	up	NA	TCONS_00046738	NA	TCONS_00046738:177-254
XLOC_027531|-	chr22:50351576-50352061	inf	0.00855	up	NA	TCONS_00046740	NA	NA
XLOC_027536|-	chr22:50623091-50623802	inf	0.0002	up	NA	TCONS_00046750	NA	NA
XLOC_027559|-	chr22:16150360-16150885	#NAME?	0.0249	down	NA	TCONS_00046805	NA	NA
XLOC_027600|-	chr22:19160581-19160851	inf	0.00855	up	NA	TCONS_00046872	NA	NA
XLOC_027607|-	chr22:19466924-19467159	inf	0.0233	up	NA	TCONS_00046883	NA	NA
XLOC_027747|-	chr22:29601251-29601791	#NAME?	0.00905	down	NA	TCONS_00047122	NA	NA
XLOC_027804|-	chr22:32870346-32870609	#NAME?	0.0137	down	NA	TCONS_00047205	NA	NA
XLOC_027835|-	chr22:36879667-36880221	inf	0.0132	up	NA	TCONS_00047260	NA	NA
XLOC_027860|-	chr22:38198745-38199228	#NAME?	0.00905	down	NA	TCONS_00047297	NA	NA
XLOC_027875|-	chr22:38902764-38902973	inf	0.00365	up	NA	TCONS_00047325	NA	NA
XLOC_027889|-	chr22:39580237-39580645	#NAME?	0.0479	down	NA	TCONS_00047342	NA	NA
XLOC_027923|-	chr22:42060203-42060531	inf	0.0132	up	NA	TCONS_00047386	NA	NA
XLOC_027933|-	chr22:42347791-42348040	inf	0.01745	up	NA	TCONS_00047400	NA	NA
XLOC_027982|n377509	chr22:46000311-46022323	inf	0.00215	up	NA	TCONS_00047476;TCONS_00047477	NA	NA
XLOC_028003|-	chr22:46510428-46511007	inf	0.0461	up	NA	TCONS_00047515	NA	NA
XLOC_028079|-	chr3:5227727-5227941	#NAME?	0.0137	down	NA	TCONS_00047635	NA	NA
XLOC_028222|-	chr3:37218009-37218269	#NAME?	0.00905	down	NA	TCONS_00047917	NA	NA
XLOC_028345|-	chr3:48332021-48332397	#NAME?	0.0059	down	NA	TCONS_00048111	NA	NA
XLOC_028362|-	chr3:49172089-49172491	inf	0.00465	up	NA	TCONS_00048142	NA	NA
XLOC_028364|-	chr3:49195585-49195857	#NAME?	0.03435	down	NA	TCONS_00048144	NA	NA
XLOC_028396|-	chr3:50399151-50399408	inf	0.00855	up	NA	TCONS_00048200	NA	NA
XLOC_028451|-	chr3:56717799-56718076	inf	0.03335	up	NA	TCONS_00048296	NA	NA
XLOC_028467|-	chr3:58308400-58308821	inf	0.00465	up	NA	TCONS_00048318	NA	NA
XLOC_028566|-	chr3:97591380-97591835	#NAME?	0.0059	down	NA	TCONS_00048528	NA	NA
XLOC_028568|-	chr3:97594365-97594998	#NAME?	0.0137	down	NA	TCONS_00048530	NA	NA
XLOC_028638|-	chr3:110913533-110913878	inf	0.0035	up	NA	TCONS_00048632	NA	NA
XLOC_028697|-	chr3:120401982-120402196	#NAME?	0.00905	down	NA	TCONS_00048736	NA	NA
XLOC_028708|-	chr3:122102655-122102885	#NAME?	0.02015	down	NA	TCONS_00048754	NA	NA
XLOC_028749|-	chr3:127290151-127290402	#NAME?	0.0249	down	NA	TCONS_00048812	NA	NA
XLOC_028763|-	chr3:128336378-128336602	inf	0.0132	up	NA	TCONS_00048833	NA	NA
XLOC_028773|-	chr3:128881977-128882187	inf	0.0132	up	NA	TCONS_00048845	NA	NA
XLOC_028776|-	chr3:128920028-128920579	#NAME?	0.012	down	NA	TCONS_00048848	NA	NA
XLOC_028789|-	chr3:129702517-129702753	inf	0.0132	up	NA	TCONS_00048872	NA	NA
XLOC_028792|n366725	chr3:129832345-129839595	#NAME?	0.00435	down	NA	TCONS_00048875	NA	NA
XLOC_028824|-	chr3:135915753-135916356	#NAME?	0.00475	down	NA	TCONS_00048947	NA	NA
XLOC_029026|-	chr3:171592630-171592911	#NAME?	0.00475	down	NA	TCONS_00049283	NA	NA
XLOC_029197|-	chr3:196706661-196706909	inf	0.0233	up	NA	TCONS_00049636	NA	NA
XLOC_029207|-	chr3:197382546-197383122	inf	0.0233	up	NA	TCONS_00049647	NA	NA
XLOC_029294|-	chr3:15140957-15141169	inf	0.0132	up	NA	TCONS_00049814	NA	NA
XLOC_029371|-	chr3:38584755-38585122	#NAME?	0.0137	down	NA	TCONS_00049968	NA	NA
XLOC_029376|-	chr3:39093047-39093320	inf	0.0035	up	NA	TCONS_00049986	NA	NA
XLOC_029480|-	chr3:49023122-49023413	inf	0.0132	up	NA	TCONS_00050155	NA	NA
XLOC_029667|-	chr3:73117842-73118138	#NAME?	0.0479	down	NA	TCONS_00050485	NA	NA
XLOC_029719|1295	chr3:99357453-99515158	-1.90726	0.0031	down	NA	TCONS_00050567	NM_001850	TCONS_00050567:593-663
XLOC_029725|-	chr3:101232152-101232671	#NAME?	0.0121	down	NA	TCONS_00050576	NA	NA
XLOC_029729|-	chr3:101406412-101406647	inf	0.03665	up	NA	TCONS_00050580	NA	NA
XLOC_029733|-	chr3:105084875-105085183	inf	0.03335	up	NA	TCONS_00050588	NA	NA
XLOC_029764|-	chr3:110788192-110789983	#NAME?	0.00475	down	NA	TCONS_00050661	NA	NA
XLOC_029865|-	chr3:127313960-127314338	#NAME?	0.00905	down	NA	TCONS_00050851	NA	NA
XLOC_029881|-	chr3:128632267-128632804	#NAME?	0.00905	down	NA	TCONS_00050874	NA	NA
XLOC_029882|-	chr3:128632919-128633138	#NAME?	0.00905	down	NA	TCONS_00050875	NA	NA
XLOC_029922|-	chr3:133380878-133381407	#NAME?	0.0007	down	NA	TCONS_00050950	NA	NA
XLOC_029960|-	chr3:139020881-139021310	inf	0.0132	up	NA	TCONS_00050999	NA	NA
XLOC_030183|-	chr3:183903492-183903730	inf	0.00855	up	NA	TCONS_00051371	NA	NA
XLOC_030256|-	chr3:194292564-194292993	#NAME?	0.00905	down	NA	TCONS_00051496	NA	NA
XLOC_030302|-	chr3:197095543-197095758	inf	0.00465	up	NA	TCONS_00051584	NA	NA
XLOC_030539|-	chr4:37870384-37870853	#NAME?	0.03435	down	NA	TCONS_00052021	NA	NA
XLOC_030610|-	chr4:53727422-53727818	inf	0.00365	up	NA	TCONS_00052133	NA	NA
XLOC_030720|-	chr4:77135158-77135533	inf	0.0461	up	NA	TCONS_00052316	NA	NA
XLOC_030966|-	chr4:140314614-140314849	inf	0.0035	up	NA	TCONS_00052754	NA	NA
XLOC_030993|-	chr4:146102029-146102334	#NAME?	0.03435	down	NA	TCONS_00052806	NA	NA
XLOC_031239|-	chr4:839110-839344	#NAME?	0.0137	down	NA	TCONS_00053204	NA	NA
XLOC_031259|-	chr4:1868276-1868585	inf	0.00365	up	NA	TCONS_00053243	NA	NA
XLOC_031324|-	chr4:8591104-8591605	#NAME?	0.00905	down	NA	TCONS_00053362	NA	NA
XLOC_031369|-	chr4:17629004-17629225	#NAME?	0.0479	down	NA	TCONS_00053433	NA	NA
XLOC_031416|-	chr4:38868679-38869100	#NAME?	0.00475	down	NA	TCONS_00053506	NA	NA
XLOC_031539|-	chr4:71858786-71859054	#NAME?	0.03435	down	NA	TCONS_00053701	NA	NA
XLOC_031597|-	chr4:81187273-81187582	#NAME?	0.0249	down	NA	TCONS_00053775	NA	NA
XLOC_031785|-	chr4:128757451-128757804	#NAME?	0.03435	down	NA	TCONS_00054126	NA	NA
XLOC_031871|-	chr4:149366843-149367169	#NAME?	0.0137	down	NA	TCONS_00054256	NA	NA
XLOC_031897|-	chr4:154558313-154558654	#NAME?	0.0137	down	NA	TCONS_00054297	NA	NA
XLOC_031989|-	chr4:177598864-177599160	#NAME?	0.0137	down	NA	TCONS_00054452	NA	NA
XLOC_032030|-	chr4:185304366-185304582	inf	0.01745	up	NA	TCONS_00054535	NA	NA
XLOC_032096|-	chr5:755566-756021	#NAME?	0.0479	down	NA	TCONS_00054664	NA	NA
XLOC_032098|-	chr5:862416-862997	inf	0.0012	up	NA	TCONS_00054666	NA	NA
XLOC_032150|-	chr5:6673027-6673475	inf	0.0006	up	NA	TCONS_00054760	NA	NA
XLOC_032278|-	chr5:30552860-30553064	inf	0.0001	up	NA	TCONS_00054975	NA	NA
XLOC_032305|-	chr5:36242676-36243166	#NAME?	0.0059	down	NA	TCONS_00055013	NA	NA
XLOC_032339|-	chr5:42994186-42994491	inf	0.00855	up	NA	TCONS_00055075	NA	NA
XLOC_032350|-	chr5:43485048-43485263	inf	0.0132	up	NA	TCONS_00055108	NA	NA
XLOC_032375|-	chr5:52775707-52776067	#NAME?	0.0241	down	NA	TCONS_00055145	NA	NA
XLOC_032545|-	chr5:77944823-77945067	inf	0.03335	up	NA	TCONS_00055434	NA	NA
XLOC_032644|-	chr5:96371086-96371385	inf	0.00465	up	NA	TCONS_00055633	NA	NA
XLOC_032791|-	chr5:131826667-131827064	#NAME?	0.0009	down	NA	TCONS_00055858	NA	NA
XLOC_032796|-	chr5:131833662-131833991	inf	0.00365	up	NA	TCONS_00055863	NA	NA
XLOC_032797|-	chr5:131834095-131834397	inf	0.03335	up	NA	TCONS_00055864	NA	NA
XLOC_032798|-	chr5:131835083-131835344	inf	0.0233	up	NA	TCONS_00055865	NA	NA
XLOC_032809|-	chr5:132207422-132207833	inf	0.00465	up	NA	TCONS_00055877	NA	NA
XLOC_032820|-	chr5:133528316-133528672	inf	0.00365	up	NA	TCONS_00055897	NA	NA
XLOC_032839|-	chr5:134300937-134301422	#NAME?	0.0137	down	NA	TCONS_00055923	NA	NA
XLOC_032846|-	chr5:134668403-134668616	inf	0.0132	up	NA	TCONS_00055930	NA	NA
XLOC_032866|-	chr5:137667897-137668168	#NAME?	0.0059	down	NA	TCONS_00055962	NA	NA
XLOC_032870|-	chr5:137798931-137799392	inf	0.00205	up	NA	TCONS_00055967	NA	NA
XLOC_032889|-	chr5:139491622-139491856	inf	0.0132	up	NA	TCONS_00056002	NA	NA
XLOC_032983|-	chr5:149339300-149339586	inf	0.01305	up	NA	TCONS_00056233	NA	NA
XLOC_032989|-	chr5:149673890-149674403	#NAME?	0.02015	down	NA	TCONS_00056239	NA	NA
XLOC_033015|-	chr5:153569734-153569997	#NAME?	0.02015	down	NA	TCONS_00056286	NA	NA
XLOC_033027|-	chr5:156570213-156570442	inf	0.00855	up	NA	TCONS_00056309	NA	NA
XLOC_033103|8614	chr5:172741442-172756506	1.54866	0.0006	up	NA	TCONS_00056438	NM_003714	NA
XLOC_033130|-	chr5:175964978-175965441	inf	0.00855	up	NA	TCONS_00056483	NA	NA
XLOC_033143|-	chr5:176739853-176740078	inf	0.00465	up	NA	TCONS_00056506	NA	NA
XLOC_033155|n384783	chr5:177377378-177384894	inf	0.0052	up	NA	TCONS_00056525	NA	NA
XLOC_033188|-	chr5:180215132-180215373	inf	0.00465	up	NA	TCONS_00056575	NA	NA
XLOC_033463|-	chr5:43010100-43010564	#NAME?	0.00475	down	NA	TCONS_00057009	NA	NA
XLOC_033502|-	chr5:54529816-54530377	inf	0.0461	up	NA	TCONS_00057083	NA	NA
XLOC_033522|-	chr5:56248341-56248562	inf	0.0233	up	NA	TCONS_00057114	NA	NA
XLOC_033528|-	chr5:57419606-57419819	inf	0.0132	up	NA	TCONS_00057121	NA	NA
XLOC_033529|-	chr5:57554743-57555145	inf	0.01745	up	NA	TCONS_00057122	NA	NA
XLOC_033535|-	chr5:59996058-59996285	#NAME?	0.00905	down	NA	TCONS_00057137	NA	NA
XLOC_033566|-	chr5:65439499-65439823	inf	0.00365	up	NA	TCONS_00057181	NA	NA
XLOC_033573|-	chr5:66761001-66763823	inf	0.00855	up	NA	TCONS_00057192	NA	NA
XLOC_033637|-	chr5:74631867-74632262	#NAME?	0.0059	down	NA	TCONS_00057302	NA	NA
XLOC_033745|-	chr5:96366376-96366640	#NAME?	0.00435	down	NA	TCONS_00057500	NA	NA
XLOC_033788|-	chr5:110074088-110074612	inf	0.01045	up	NA	TCONS_00057558	NA	NA
XLOC_033864|-	chr5:131413359-131413589	#NAME?	0.0137	down	NA	TCONS_00057701	NA	NA
XLOC_033872|-	chr5:131826667-131827064	#NAME?	0.00655	down	NA	TCONS_00057714	NA	NA
XLOC_033891|-	chr5:133485693-133486118	inf	0.002	up	NA	TCONS_00057742	NA	NA
XLOC_034003|-	chr5:142623111-142623424	#NAME?	0.03435	down	NA	TCONS_00057923	NA	NA
XLOC_034039|-	chr5:149339300-149339586	inf	0.01095	up	NA	TCONS_00057993	NA	NA
XLOC_034103|-	chr5:158689749-158690062	inf	0.00465	up	NA	TCONS_00058100	NA	NA
XLOC_034273|n384797	chr6:693956-713766	inf	0.0085	up	NA	TCONS_00058417	NA	NA
XLOC_034545|-	chr6:17281265-17281535	inf	0.002	up	NA	TCONS_00059028	NA	NA
XLOC_034624|-	chr6:26270009-26270222	#NAME?	0.00905	down	NA	TCONS_00059140	NA	NA
XLOC_034667|-	chr6:27463603-27463826	#NAME?	0.0249	down	NA	TCONS_00059222	NA	NA
XLOC_034685|-	chr6:27859475-27859706	inf	0.0132	up	NA	TCONS_00059255	NA	NA
XLOC_034831|-	chr6:36111410-36111762	#NAME?	0.0137	down	NA	TCONS_00059497	NA	NA
XLOC_034859|-	chr6:37751049-37751506	inf	0.02115	up	NA	TCONS_00059536	NA	NA
XLOC_034895|-	chr6:41762922-41763367	inf	0.00465	up	NA	TCONS_00059598	NA	NA
XLOC_034901|-	chr6:42173458-42173679	inf	0.00205	up	NA	TCONS_00059604	NA	NA
XLOC_034939|-	chr6:44065495-44065710	#NAME?	0.0137	down	NA	TCONS_00059686	NA	NA
XLOC_034940|-	chr6:44070702-44070937	#NAME?	0.0137	down	NA	TCONS_00059687	NA	NA
XLOC_034941|-	chr6:44071072-44071352	#NAME?	0.0137	down	NA	TCONS_00059688	NA	NA
XLOC_035033|n369241	chr6:58778111-58778893	#NAME?	0.00845	down	NA	TCONS_00059807	NA	NA
XLOC_035057|-	chr6:71377043-71377336	inf	0.0132	up	NA	TCONS_00059840	NA	NA
XLOC_035059|-	chr6:71998203-71998431	#NAME?	0.0137	down	NA	TCONS_00059843	NA	NA
XLOC_035061|-	chr6:72014372-72015055	#NAME?	0.0018	down	NA	TCONS_00059845	NA	NA
XLOC_035235|-	chr6:109488754-109489207	inf	0.0132	up	NA	TCONS_00060130	NA	NA
XLOC_035255|-	chr6:111598004-111598408	inf	0.00365	up	NA	TCONS_00060154	NA	NA
XLOC_035288|-	chr6:116764463-116764834	#NAME?	0.00475	down	NA	TCONS_00060239	NA	NA
XLOC_035368|-	chr6:132733764-132733970	inf	0.00855	up	NA	TCONS_00060382	NA	NA
XLOC_035460|-	chr6:147829148-147829358	#NAME?	0.02015	down	NA	TCONS_00060548	NA	NA
XLOC_035529|-	chr6:159065992-159066284	#NAME?	5e-05	down	NA	TCONS_00060666	NA	NA
XLOC_035531|-	chr6:159290364-159294651	inf	0.00855	up	NA	TCONS_00060671	NA	NA
XLOC_035627|-	chr6:169740123-169740551	inf	0.0035	up	NA	TCONS_00060797	NA	NA
XLOC_035628|-	chr6:169852265-169852583	inf	0.00045	up	NA	TCONS_00060798	NA	NA
XLOC_035657|-	chr6:359779-360045	inf	0.0132	up	NA	TCONS_00060842	NA	NA
XLOC_035997|-	chr6:26313091-26313523	inf	0.00365	up	NA	TCONS_00061498	NA	NA
XLOC_035999|-	chr6:26431561-26431785	inf	0.0132	up	NA	TCONS_00061500	NA	NA
XLOC_036026|-	chr6:27655962-27656302	0.989676	0.0043	up	NA	TCONS_00061531	NA	NA
XLOC_036043|-	chr6:28126030-28126361	#NAME?	0.0059	down	NA	TCONS_00061550	NA	NA
XLOC_036049|-	chr6:28390871-28391135	#NAME?	0.00905	down	NA	TCONS_00061562	NA	NA
XLOC_036167|-	chr6:37136624-37136963	inf	0.01745	up	NA	TCONS_00061781	NA	NA
XLOC_036409|-	chr6:85996165-85996489	#NAME?	0.0007	down	NA	TCONS_00062192	NA	NA
XLOC_036579|-	chr6:126306046-126306266	inf	0.0132	up	NA	TCONS_00062499	NA	NA
XLOC_036590|-	chr6:128841920-128842193	#NAME?	0.0137	down	NA	TCONS_00062521	NA	NA
XLOC_036597|-	chr6:131456395-131456622	inf	0.00365	up	NA	TCONS_00062537	NA	NA
XLOC_036755|-	chr6:157098356-157098566	inf	0.03335	up	NA	TCONS_00062833	NA	NA
XLOC_036870|-	chr6:169852265-169852583	inf	0.00315	up	NA	TCONS_00063004	NA	NA
XLOC_037040|-	chr7:308144-308462	inf	0.0006	up	NA	TCONS_00063270	NA	NA
XLOC_037056|-	chr7:1208932-1209306	inf	0.00465	up	NA	TCONS_00063306	NA	NA
XLOC_037128|-	chr7:7197054-7197433	#NAME?	0.00905	down	NA	TCONS_00063439	NA	NA
XLOC_037209|-	chr7:23318204-23318423	inf	0.00205	up	NA	TCONS_00063591	NA	NA
XLOC_037325|-	chr7:39772574-39772987	#NAME?	0.03435	down	NA	TCONS_00063826	NA	NA
XLOC_037341|-	chr7:43769390-43769757	inf	0.00855	up	NA	TCONS_00063867	NA	NA
XLOC_037425|-	chr7:55833011-55833271	#NAME?	0.0137	down	NA	TCONS_00063989	NA	NA
XLOC_037534|-	chr7:74020175-74020696	#NAME?	0.02015	down	NA	TCONS_00064196	NA	NA
XLOC_037538|-	chr7:74177115-74177563	#NAME?	0.0249	down	NA	TCONS_00064205	NA	NA
XLOC_037702|-	chr7:100425306-100425654	#NAME?	0.0137	down	NA	TCONS_00064519	NA	NA
XLOC_037813|-	chr7:122527234-122527525	inf	0.01745	up	NA	TCONS_00064708	NA	NA
XLOC_037843|-	chr7:127736829-127737380	inf	0.01745	up	NA	TCONS_00064759	NA	NA
XLOC_037844|-	chr7:127738715-127739010	#NAME?	0.0137	down	NA	TCONS_00064760	NA	NA
XLOC_037854|-	chr7:128218186-128218428	#NAME?	0.0012	down	NA	TCONS_00064771	NA	NA
XLOC_038096|-	chr7:155747037-155747460	inf	0.0035	up	NA	TCONS_00065208	NA	NA
XLOC_038126|-	chr7:158422590-158423176	#NAME?	0.0018	down	NA	TCONS_00065251	NA	NA
XLOC_038149|-	chr7:301833-302263	#NAME?	0.00475	down	NA	TCONS_00065310	NA	NA
XLOC_038178|-	chr7:2427998-2428318	inf	0.01745	up	NA	TCONS_00065353	NA	NA
XLOC_038290|-	chr7:20368345-20369111	#NAME?	0.02015	down	NA	TCONS_00065511	NA	NA
XLOC_038411|-	chr7:35669703-35670165	#NAME?	0.0007	down	NA	TCONS_00065723	NA	NA
XLOC_038488|-	chr7:45151448-45151770	#NAME?	0.03435	down	NA	TCONS_00065857	NA	NA
XLOC_038508|-	chr7:50507691-50508139	#NAME?	0.0059	down	NA	TCONS_00065891	NA	NA
XLOC_038626|7462	chr7:73624086-73645238	2.10191	0.028	up	NA	TCONS_00066090	NM_014146	ppy-mir-1268
XLOC_038646|-	chr7:75543945-75544238	inf	0.0233	up	NA	TCONS_00066114	NA	NA
XLOC_038651|-	chr7:75947852-75948444	inf	0.00095	up	NA	TCONS_00066119	NA	NA
XLOC_038765|-	chr7:99745948-99746288	inf	0.0233	up	NA	TCONS_00066357	NA	NA
XLOC_038875|-	chr7:116164265-116164536	#NAME?	0.0249	down	NA	TCONS_00066535	NA	NA
XLOC_039017|-	chr7:140338031-140338323	#NAME?	0.0249	down	NA	TCONS_00066773	NA	NA
XLOC_039075|-	chr7:148788672-148789213	#NAME?	0.00905	down	NA	TCONS_00066886	NA	NA
XLOC_039085|n336982	chr7:149578503-149579199	#NAME?	0.00285	down	NA	TCONS_00066907	NA	NA
XLOC_039131|n369629	chr7:154995523-154996899	inf	0.01485	up	NA	TCONS_00066978	NA	NA
XLOC_039143|-	chr7:155792494-155792907	inf	0.03335	up	NA	TCONS_00066996	NA	NA
XLOC_039180|-	chr8:440309-440592	#NAME?	0.00905	down	NA	TCONS_00067042	NA	NA
XLOC_039228|-	chr8:8528403-8528768	inf	0.0035	up	NA	TCONS_00067104	NA	NA
XLOC_039247|-	chr8:10750817-10751089	#NAME?	0.03435	down	NA	TCONS_00067139	NA	NA
XLOC_039335|-	chr8:23315751-23316194	#NAME?	0.00475	down	NA	TCONS_00067345	NA	NA
XLOC_039372|-	chr8:29120831-29121078	#NAME?	0.00905	down	NA	TCONS_00067409	NA	NA
XLOC_039419|-	chr8:37923810-37924072	#NAME?	0.0026	down	NA	TCONS_00067492	NA	NA
XLOC_039448|-	chr8:42031301-42031506	inf	0.0132	up	NA	TCONS_00067544	NA	NA
XLOC_039454|-	chr8:42267944-42268479	#NAME?	0.0007	down	NA	TCONS_00067555	NA	NA
XLOC_039531|-	chr8:61565898-61566176	inf	0.00205	up	NA	TCONS_00067665	NA	NA
XLOC_039563|-	chr8:67448713-67449257	inf	0.00365	up	NA	TCONS_00067719	NA	NA
XLOC_039565|-	chr8:67526321-67526710	#NAME?	0.00905	down	NA	TCONS_00067721	NA	NA
XLOC_039598|-	chr8:74884847-74885216	inf	0.00095	up	NA	TCONS_00067784	NA	NA
XLOC_039630|n341550	chr8:82608602-82610929	inf	0.00655	up	NA	TCONS_00067833	NA	NA
XLOC_039635|-	chr8:86019000-86019258	inf	0.03335	up	NA	TCONS_00067841	NA	NA
XLOC_039674|-	chr8:95731764-95732014	inf	0.00365	up	NA	TCONS_00067903	NA	NA
XLOC_039700|-	chr8:99412024-99412320	#NAME?	0.0249	down	NA	TCONS_00067944	NA	NA
XLOC_039763|-	chr8:117655846-117656179	#NAME?	0.0249	down	NA	TCONS_00068038	NA	NA
XLOC_039803|-	chr8:125741495-125741886	#NAME?	0.00905	down	NA	TCONS_00068094	NA	NA
XLOC_039818|-	chr8:128746577-128747014	#NAME?	0.00905	down	NA	TCONS_00068120	NA	NA
XLOC_039832|-	chr8:131023027-131023642	inf	0.00205	up	NA	TCONS_00068199	NA	NA
XLOC_039858|-	chr8:140741546-140741796	inf	0.0132	up	NA	TCONS_00068244	NA	NA
XLOC_039876|-	chr8:142219776-142220332	#NAME?	0.0249	down	NA	TCONS_00068267	NA	NA
XLOC_040072|-	chr8:16569004-16569224	#NAME?	0.00905	down	NA	TCONS_00068544	NA	NA
XLOC_040096|-	chr8:21867875-21868104	#NAME?	0.03435	down	NA	TCONS_00068591	NA	NA
XLOC_040105|-	chr8:22112361-22112571	inf	0.00855	up	NA	TCONS_00068602	NA	NA
XLOC_040179|-	chr8:32624690-32624986	#NAME?	0.0059	down	NA	TCONS_00068725	NA	NA
XLOC_040193|-	chr8:37402817-37403102	#NAME?	0.00435	down	NA	TCONS_00068749	NA	NA
XLOC_040203|-	chr8:37887037-37887271	inf	0.0132	up	NA	TCONS_00068762	NA	NA
XLOC_040208|-	chr8:38129756-38130088	#NAME?	0.00905	down	NA	TCONS_00068769	NA	NA
XLOC_040210|-	chr8:38243348-38243809	inf	0.0233	up	NA	TCONS_00068772	NA	NA
XLOC_040237|-	chr8:42269816-42270580	inf	5e-05	up	NA	TCONS_00068832	NA	NA
XLOC_040331|-	chr8:67024653-67025273	inf	0.016	up	NA	TCONS_00068983	NA	TCONS_00068983:414-489
XLOC_040339|-	chr8:67448110-67448354	#NAME?	0.0137	down	NA	TCONS_00068991	NA	NA
XLOC_040523|-	chr8:106901091-106901377	#NAME?	0.00905	down	NA	TCONS_00069353	NA	NA
XLOC_040555|-	chr8:118810251-118811497	#NAME?	0.00905	down	NA	TCONS_00069410	NA	NA
XLOC_040644|-	chr8:135842454-135842769	#NAME?	0.00475	down	NA	TCONS_00069571	NA	NA
XLOC_040645|-	chr8:135843268-135843471	#NAME?	0.0137	down	NA	TCONS_00069572	NA	NA
XLOC_040719|-	chr8:144975929-144977604	inf	0.00465	up	NA	TCONS_00069682	NA	NA
XLOC_040741|-	chr8:145702860-145703082	#NAME?	0.0249	down	NA	TCONS_00069722	NA	NA
XLOC_040754|-	chr8:146048527-146048876	inf	0.0233	up	NA	TCONS_00069738	NA	NA
XLOC_040842|-	chr9:15422236-15422689	inf	0.00855	up	NA	TCONS_00069877	NA	NA
XLOC_040856|-	chr9:19230968-19231206	inf	0.0132	up	NA	TCONS_00069894	NA	NA
XLOC_040909|-	chr9:33573744-33574122	inf	0.00025	up	NA	TCONS_00069983	NA	NA
XLOC_040910|-	chr9:33575756-33575963	#NAME?	0.02015	down	NA	TCONS_00069984	NA	NA
XLOC_040953|-	chr9:35696331-35696784	inf	0.002	up	NA	TCONS_00070061	NA	TCONS_00070061:280-349
XLOC_040957|-	chr9:35758036-35758358	inf	0.00855	up	NA	TCONS_00070065	NA	NA
XLOC_041024|-	chr9:44401784-44402227	inf	0.0461	up	NA	TCONS_00070164	NA	NA
XLOC_041062|-	chr9:70654321-70654661	inf	0.00855	up	NA	TCONS_00070215	NA	NA
XLOC_041124|-	chr9:80263305-80263603	inf	0.0461	up	NA	TCONS_00070315	NA	NA
XLOC_041195|-	chr9:91794471-91794696	#NAME?	0.0137	down	NA	TCONS_00070422	NA	NA
XLOC_041221|-	chr9:95056702-95057098	inf	0.0461	up	NA	TCONS_00070476	NA	NA
XLOC_041270|-	chr9:98779588-98780177	#NAME?	0.00905	down	NA	TCONS_00070537	NA	NA
XLOC_041388|-	chr9:114790756-114791022	#NAME?	0.00475	down	NA	TCONS_00070728	NA	NA
XLOC_041580|-	chr9:131842795-131843055	#NAME?	0.00905	down	NA	TCONS_00071062	NA	NA
XLOC_041593|n344572	chr9:132245729-132275965	-12.4118	0.005	down	NA	TCONS_00071090;TCONS_00071091;TCONS_00071092;TCONS_00071093;TCONS_00071094;TCONS_00071096;TCONS_00071098;TCONS_00071099;TCONS_00071100;TCONS_00071101;TCONS_00071102;TCONS_00071103;TCONS_00071104;TCONS_00071112;TCONS_00071116	NA	TCONS_00071102:2283-2395
XLOC_041611|-	chr9:133764376-133765812	inf	0.0461	up	NA	TCONS_00071145	NA	NA
XLOC_041631|-	chr9:135231889-135232173	#NAME?	0.00475	down	NA	TCONS_00071173	NA	NA
XLOC_041638|-	chr9:135569124-135569629	inf	0.01745	up	NA	TCONS_00071180	NA	NA
XLOC_041667|-	chr9:136859338-136859682	inf	0.0132	up	NA	TCONS_00071224	NA	NA
XLOC_041674|-	chr9:137033727-137034155	inf	0.00305	up	NA	TCONS_00071239	NA	NA
XLOC_041710|-	chr9:138822813-138823029	#NAME?	0.0137	down	NA	TCONS_00071282	NA	NA
XLOC_041717|-	chr9:139004303-139004613	inf	0.0132	up	NA	TCONS_00071289	NA	NA
XLOC_041758|-	chr9:140009695-140010308	inf	0.00085	up	NA	TCONS_00071343	NA	NA
XLOC_041764|-	chr9:140095245-140095787	inf	0.00855	up	NA	TCONS_00071355	NA	NA
XLOC_041778|-	chr9:140341343-140341746	#NAME?	0.0059	down	NA	TCONS_00071374	NA	NA
XLOC_041838|-	chr9:6703723-6704096	inf	0.00465	up	NA	TCONS_00071465	NA	NA
XLOC_041879|-	chr9:19229931-19230284	#NAME?	0.00905	down	NA	TCONS_00071531	NA	NA
XLOC_041940|-	chr9:32946384-32946680	#NAME?	0.00435	down	NA	TCONS_00071616	NA	NA
XLOC_041955|-	chr9:33573744-33574122	inf	0.0081	up	NA	TCONS_00071656	NA	NA
XLOC_041962|-	chr9:34127103-34127361	#NAME?	0.00905	down	NA	TCONS_00071664	NA	NA
XLOC_042021|-	chr9:37412420-37412655	inf	0.0132	up	NA	TCONS_00071761	NA	NA
XLOC_042154|-	chr9:80331583-80331935	#NAME?	0.00905	down	NA	TCONS_00071976	NA	NA
XLOC_042155|-	chr9:80332573-80332856	inf	0.0233	up	NA	TCONS_00071977	NA	NA
XLOC_042159|-	chr9:80911327-80911839	inf	0.0132	up	NA	TCONS_00071981	NA	NA
XLOC_042216|-	chr9:91932553-91932991	inf	0.0003	up	NA	TCONS_00072072	NA	NA
XLOC_042316|-	chr9:100611694-100611998	#NAME?	0.02015	down	NA	TCONS_00072221	NA	NA
XLOC_042408|-	chr9:114800574-114800775	#NAME?	0.0249	down	NA	TCONS_00072391	NA	NA
XLOC_042473|-	chr9:123964436-123964730	#NAME?	0.03435	down	NA	TCONS_00072492	NA	NA
XLOC_042523|-	chr9:129566174-129566452	inf	0.0035	up	NA	TCONS_00072572	NA	NA
XLOC_042549|-	chr9:130743544-130743824	#NAME?	0.00475	down	NA	TCONS_00072613	NA	NA
XLOC_042576|-	chr9:132168437-132168672	#NAME?	0.0137	down	NA	TCONS_00072661	NA	NA
XLOC_042601|-	chr9:134269964-134270348	inf	0.002	up	NA	TCONS_00072693	NA	NA
XLOC_042621|-	chr9:136194567-136195229	#NAME?	0.02015	down	NA	TCONS_00072726	NA	NA
XLOC_042643|-	chr9:136860765-136861000	inf	0.03335	up	NA	TCONS_00072752	NA	NA
XLOC_042819|-	chrX:12968958-12969287	inf	0.0132	up	NA	TCONS_00073023	NA	NA
XLOC_042947|n371309	chrX:43036242-43085847	inf	0.001	up	NA	TCONS_00073226	NA	NA
XLOC_042982|-	chrX:47350029-47350269	inf	0.0132	up	NA	TCONS_00073282	NA	NA
XLOC_043021|-	chrX:48859124-48859472	#NAME?	0.0249	down	NA	TCONS_00073344	NA	NA
XLOC_043077|-	chrX:54212126-54212402	inf	0.00855	up	NA	TCONS_00073445	NA	NA
XLOC_043081|-	chrX:54667084-54667327	inf	0.03335	up	NA	TCONS_00073450	NA	NA
XLOC_043122|-	chrX:66947451-66947814	#NAME?	0.00135	down	NA	TCONS_00073516	NA	NA
XLOC_043123|-	chrX:66947879-66948090	#NAME?	0.0059	down	NA	TCONS_00073517	NA	NA
XLOC_043142|-	chrX:69655634-69656028	inf	0.01745	up	NA	TCONS_00073548	NA	NA
XLOC_043153|-	chrX:70568356-70570012	inf	0.0132	up	NA	TCONS_00073570	NA	NA
XLOC_043181|-	chrX:73756233-73757126	inf	0.0096	up	NA	TCONS_00073611	NA	NA
XLOC_043241|-	chrX:100307273-100307476	inf	0.0132	up	NA	TCONS_00073702	NA	NA
XLOC_043285|-	chrX:103228789-103229099	inf	0.00365	up	NA	TCONS_00073832	NA	NA
XLOC_043313|-	chrX:109425602-109425984	inf	0.0461	up	NA	TCONS_00073878	NA	NA
XLOC_043314|-	chrX:109426255-109426518	#NAME?	0.0059	down	NA	TCONS_00073879	NA	NA
XLOC_043318|-	chrX:109915622-109915824	#NAME?	0.0026	down	NA	TCONS_00073883	NA	NA
XLOC_043372|-	chrX:123093366-123093761	inf	0.0461	up	NA	TCONS_00073984	NA	NA
XLOC_043386|-	chrX:129039507-129040027	inf	0.00375	up	NA	TCONS_00074012	NA	NA
XLOC_043458|-	chrX:140556310-140556639	inf	0.01745	up	NA	TCONS_00074132	NA	NA
XLOC_043481|-	chrX:149095203-149095678	#NAME?	0.0249	down	NA	TCONS_00074184	NA	NA
XLOC_043482|-	chrX:149098896-149099362	#NAME?	0.02015	down	NA	TCONS_00074185	NA	NA
XLOC_043532|-	chrX:153066244-153066525	inf	0.00855	up	NA	TCONS_00074278	NA	NA
XLOC_043607|-	chrX:9982712-9982976	inf	0.0132	up	NA	TCONS_00074400	NA	NA
XLOC_043617|-	chrX:12974117-12974397	inf	0.0132	up	NA	TCONS_00074449	NA	TCONS_00074449:11-77
XLOC_043709|-	chrX:39769103-39769377	#NAME?	0.00905	down	NA	TCONS_00074634	NA	NA
XLOC_043711|-	chrX:39873571-39873922	#NAME?	0.00475	down	NA	TCONS_00074636	NA	NA
XLOC_043769|-	chrX:48534095-48534492	#NAME?	0.00905	down	NA	TCONS_00074731	NA	TCONS_00074731:32-138
XLOC_043821|-	chrX:53468828-53469210	#NAME?	0.02015	down	NA	TCONS_00074804	NA	NA
XLOC_043823|-	chrX:53960503-53960742	#NAME?	0.00435	down	NA	TCONS_00074807	NA	NA
XLOC_043867|-	chrX:66947451-66947814	#NAME?	0.0118	down	NA	TCONS_00074898	NA	NA
XLOC_043872|-	chrX:68047887-68048159	inf	0.00465	up	NA	TCONS_00074903	NA	NA
XLOC_044112|-	chrX:129253649-129253980	#NAME?	0.02015	down	NA	TCONS_00075339	NA	NA
XLOC_044114|-	chrX:129255467-129255758	inf	0.00855	up	NA	TCONS_00075341	NA	NA
XLOC_044134|-	chrX:133681254-133681572	#NAME?	0.0012	down	NA	TCONS_00075396	NA	NA
XLOC_044204|-	chrX:149096961-149097272	inf	0.00095	up	NA	TCONS_00075522	NA	NA
XLOC_044222|-	chrX:152069115-152069543	inf	0.00855	up	NA	TCONS_00075552	NA	NA
XLOC_044241|-	chrX:153191901-153193772	-1.67952	0.0384	down	NA	TCONS_00075588	NA	TCONS_00075588:59-166
XLOC_044331|-	chrY:21754598-21754915	#NAME?	0.0137	down	NA	TCONS_00075753	NA	NA
n334063	chr5:149493401-149535422	11.9234	0.0099	up	n334063 | M30493 | mRNAlike lncRNA | Homo sapiens | NULL | H-invitational v7.5 | HIT000195365 | http://h-invitational.jp/hinv/spsoup/transcript_view?hit_id=HIT000195365 | -0.6631040 | -0.0766182	n334063	NA	NA
n335530	chr7:19938141-20165108	#NAME?	0.02315	down	n335530 | BC070185 | mRNAlike lncRNA | Homo sapiens | NULL | H-invitational v7.5 | HIT000264143_04 | http://h-invitational.jp/hinv/spsoup/transcript_view?hit_id=HIT000264143_04 | 3.0955800 | -0.1176132	n335530	NA	NA
n338259	chr19:637104-637537	inf	0.0233	up	n338259 | BC059953 | mRNAlike lncRNA | Homo sapiens | Human lncRNA | JounralRNA | 652 | NULL | -1.0751100 | -0.1945415	n338259	NA	NA
n338479	chr19:23437859-23457037	-2.09634	0.04065	down	n338479 | AK023040 | mRNAlike lncRNA | Homo sapiens | Human lncRNA | JounralRNA | 876 | NULL | 0.8241700 | -0.2626308	n338479	NA	NA
n338521	chr14:103798010-103798704	inf	0.0233	up	n338521 | BC032902 | mRNAlike lncRNA | Homo sapiens | Human lncRNA | JounralRNA | 919 | NULL | -1.0024600 | -0.3668304	n338521	NA	NA
n338898	chr19:50392910-50437515	-9.98335	0.035	down	n338898 | AK091985 | mRNAlike lncRNA | Homo sapiens | Human lncRNA | JounralRNA | 1324 | NULL | 0.8736990 | -0.1776775	n338898	NA	hsa-mir-4751
n339671	chr20:37049229-37079568	10.1191	0.03245	up	n339671 | AK055434 | mRNAlike lncRNA | Homo sapiens | Human lncRNA | JounralRNA | 2115 | NULL | 1.3069500 | -0.1767726	n339671	NA	NA
n342436	chr19:52561742-52566956	#NAME?	0.0137	down	n342436 | AF086256 | mRNAlike lncRNA | Homo sapiens | Human lncRNA | JounralRNA | 4929 | NULL | -1.2822100 | -0.4936080	n342436	NA	NA
n342687	chr17:28903482-29359588	9.46104	0.0341	up	n342687 | CR619214 | mRNAlike lncRNA | Homo sapiens | Human lncRNA | JounralRNA | 5189 | NULL | 1.6518500 | -0.1180391	n342687	NA	NA
n342794	chr11:130745765-130786382	13.3494	0.04055	up	n342794 | D87443 | mRNAlike lncRNA | Homo sapiens | Human lncRNA | JounralRNA | 5297 | NULL | 15.4712000 | -0.1832910	n342794	NA	NA
n342795	chr7:1200025-1205594	11.3322	0.03735	up	n342795 | AK090593 | mRNAlike lncRNA | Homo sapiens | Human lncRNA | JounralRNA | 5298 | NULL | -0.2842850 | -0.1918305	n342795	NA	n342795:1276-1370
n345333	chr16:67589586-67592996	inf	0.03335	up	n345333 | NULL | lincRNA | Homo sapiens | Human lincRNA | Scripture Reconstruction LincRNAs By Luo[unpublished] | linc_luo_882 | NULL | -1.3264600 | -0.4280640	n345333	NA	NA
n345347	chr17:46662875-46663782	inf	0.0222	up	n345347 | NULL | lincRNA | Homo sapiens | Human lincRNA | Scripture Reconstruction LincRNAs By Luo[unpublished] | linc_luo_896 | NULL | -1.4361300 | -0.1267162	n345347	NA	NA
n345991	chr20:30161086-30165733	inf	0.01745	up	n345991 | NULL | lincRNA | Homo sapiens | Human lincRNA | Scripture Reconstruction LincRNAs By Luo[unpublished] | linc_luo_1540 | NULL | -1.4580900 | -0.1496235	n345991	NA	NA
n346120	chr17:58042456-58096336	#NAME?	0.00925	down	n346120 | NULL | lincRNA | Homo sapiens | Human lincRNA | Scripture Reconstruction LincRNAs By Luo[unpublished] | linc_luo_1670 | NULL | -1.4996200 | -0.3187693	n346120	NA	NA
n346174	chr3:115507499-115511378	#NAME?	0.0479	down	n346174 | NULL | lincRNA | Homo sapiens | Human lincRNA | Scripture Reconstruction LincRNAs By Luo[unpublished] | linc_luo_1724 | NULL | -1.3737700 | -0.2384927	n346174	NA	NA
n346226	chr9:67331281-67340098	inf	0.03335	up	n346226 | NULL | lincRNA | Homo sapiens | Human lincRNA | Scripture Reconstruction LincRNAs By Luo[unpublished] | linc_luo_1776 | NULL | -1.3340900 | -0.2021092	n346226	NA	NA
n346274	chr13:34235411-34250935	#NAME?	0.0249	down	n346274 | NULL | lincRNA | Homo sapiens | Human lincRNA | Scripture Reconstruction LincRNAs By Luo[unpublished] | linc_luo_1824 | NULL | -1.3056900 | -0.2500568	n346274	NA	NA
n346341	chr8:57389331-57390060	#NAME?	0.0479	down	n346341 | NULL | lincRNA | Homo sapiens | Human lincRNA | Scripture Reconstruction LincRNAs By Luo[unpublished] | linc_luo_1891 | NULL | -1.2801800 | -0.1662786	n346341	NA	NA
n346355	chr7:43966034-44058757	-3.79343	0.00015	down	n346355 | NULL | lincRNA | Homo sapiens | Human lincRNA | Scripture Reconstruction LincRNAs By Luo[unpublished] | linc_luo_1905 | NULL | -1.5650300 | -0.0598456	n346355	NA	NA
n363381	chr1:8921058-8939953	inf	0.0075	up	n363381 | NULL | lncRNA | Homo sapiens | Human lincRNA | BodyMapLinc | TCONS_00000151 | | -1.2801800 | -0.2443458	n363381	NM_001428	NA
n363395	chr1:27202623-27204736	#NAME?	0.02015	down	n363395 | NULL | lncRNA | Homo sapiens | Human lincRNA | BodyMapLinc | TCONS_00000170 | | -1.1071800 | -0.2576901	n363395	NA	NA
n363410	chr1:53793904-53812604	inf	0.02035	up	n363410 | NULL | lncRNA | Homo sapiens | Human lincRNA | BodyMapLinc | TCONS_00000199 | | -0.5078810 | -0.2450265	n363410	NA	NA
n363749	chr1:219582616-219632787	inf	0.0097	up	n363749 | NULL | lncRNA | Homo sapiens | Human lincRNA | BodyMapLinc | TCONS_00000734 | | -0.6114980 | -0.3244706	n363749	NA	NA
n363832	chr1:36916214-36917200	inf	0.0233	up	n363832 | NULL | lncRNA | Homo sapiens | Human lincRNA | BodyMapLinc | TCONS_00000890 | | 1.7912300 | -0.2136020	n363832	NA	ppy-mir-1268
n363933	chr1:113673591-113674746	#NAME?	0.001	down	n363933 | NULL | lncRNA | Homo sapiens | Human lincRNA | BodyMapLinc | TCONS_00001109 | | -0.3135690 | -0.3038575	n363933	NA	NA
n364726	chr2:118592364-118603633	inf	0.04215	up	n364726 | NULL | lncRNA | Homo sapiens | Human lincRNA | BodyMapLinc | TCONS_00002987 | | -1.0957100 | -0.4249038	n364726	NA	NA
n364807	chr2:220594831-220602464	#NAME?	0.03435	down	n364807 | NULL | lncRNA | Homo sapiens | Human lincRNA | BodyMapLinc | TCONS_00003111 | | -0.6623540 | -0.2207755	n364807	NA	NA
n365127	chr2:37552099-37553940	inf	0.01925	up	n365127 | NULL | lncRNA | Homo sapiens | Human lincRNA | BodyMapLinc | TCONS_00003636 | | -0.9392000 | -0.1998939	n365127	NA	NA
n365404	chr2:20678462-20680000	inf	0.01745	up	n365404 | NULL | lncRNA | Homo sapiens | Human lincRNA | BodyMapLinc | TCONS_00004163 | | -0.7528860 | -0.2393201	n365404	NA	NA
n365800	chr2:51559799-51571385	#NAME?	0.0063	down	n365800 | NULL | lncRNA | Homo sapiens | Human lincRNA | BodyMapLinc | TCONS_00005147 | | -1.1915000 | -0.4255476	n365800	NA	NA
n366166	chr3:196358368-196359460	inf	0.001	up	n366166 | NULL | lncRNA | Homo sapiens | Human lincRNA | BodyMapLinc | TCONS_00005931 | | -1.1055300 | -0.1646848	n366166	NA	NA
n366445	chr3:67291604-67292386	inf	0.03335	up	n366445 | NULL | lncRNA | Homo sapiens | Human lincRNA | BodyMapLinc | TCONS_00006528 | | -0.8232360 | -0.3847583	n366445	NA	NA
n366832	chr4:39135532-39137228	inf	0.0461	up	n366832 | NULL | lncRNA | Homo sapiens | Human lincRNA | BodyMapLinc | TCONS_00007517 | | -1.1600100 | -0.2350582	n366832	NA	NA
n367668	chr5:42985139-42993563	-11.5437	0.0396	down	n367668 | NULL | lncRNA | Homo sapiens | Human lincRNA | BodyMapLinc | TCONS_00009277 | | -1.0506800 | -0.1697597	n367668	NA	NA
n367815	chr5:133735185-133737612	inf	0.0461	up	n367815 | NULL | lncRNA | Homo sapiens | Human lincRNA | BodyMapLinc | TCONS_00009512 | | -0.9728560 | -0.2603265	n367815	NA	NA
n367885	chr5:33424130-33440725	#NAME?	0.0479	down	n367885 | NULL | lncRNA | Homo sapiens | Human lincRNA | BodyMapLinc | TCONS_00009633 | | 2.5094300 | -0.2376068	n367885	NA	NA
n368028	chr5:13986054-13987341	#NAME?	0.0059	down	n368028 | NULL | lncRNA | Homo sapiens | Human lincRNA | BodyMapLinc | TCONS_00009876 | | -0.7330430 | -0.2424056	n368028	NA	NA
n368062	chr5:43012799-43100664	11.3239	0.0319	up	n368062 | NULL | lncRNA | Homo sapiens | Human lincRNA | BodyMapLinc | TCONS_00009945 | | -0.1516290 | -0.1960980	n368062	NA	NA
n370304	chr8:59116114-59131915	#NAME?	0.0422	down	n370304 | NULL | lncRNA | Homo sapiens | Human lincRNA | BodyMapLinc | TCONS_00014719 | | -0.9666380 | -0.3029762	n370304	NA	NA
n370381	chr8:125287976-125289693	#NAME?	0.02475	down	n370381 | NULL | lncRNA | Homo sapiens | Human lincRNA | BodyMapLinc | TCONS_00014849 | | -0.9151810 | -0.2995215	n370381	NA	NA
n370425	chr8:8077585-8085905	inf	0.0378	up	n370425 | NULL | lncRNA | Homo sapiens | Human lincRNA | BodyMapLinc | TCONS_00014924 | | -1.4490400 | -0.1402910	n370425	NA	NA
n370638	chr8:124460170-124482637	#NAME?	0.03655	down	n370638 | NULL | lncRNA | Homo sapiens | Human lincRNA | BodyMapLinc | TCONS_00015340 | | -1.1407500 | -0.2672510	n370638	NA	NA
n371360	chrX:135721701-135724587	#NAME?	0.02065	down	n371360 | NULL | lncRNA | Homo sapiens | Human lincRNA | BodyMapLinc | TCONS_00017016 | | -0.8884200 | -0.4135805	n371360	NA	NA
n371446	chrX:49155628-49157930	#NAME?	0.0479	down	n371446 | NULL | lncRNA | Homo sapiens | Human lincRNA | BodyMapLinc | TCONS_00017170 | | -0.2489230 | -0.1153995	n371446	NA	NA
n372419	chr11:86666662-86712096	inf	0.00275	up	n372419 | NULL | lncRNA | Homo sapiens | Human lincRNA | BodyMapLinc | TCONS_00019105 | | -1.0772300 | -0.2117936	n372419	NA	NA
n373069	chr12:77718727-78222393	inf	0.03295	up	n373069 | NULL | lncRNA | Homo sapiens | Human lincRNA | BodyMapLinc | TCONS_00020485 | | -0.9744610 | -0.2786115	n373069	NA	NA
n373723	chr13:24040012-24061602	#NAME?	0.01015	down	n373723 | NULL | lncRNA | Homo sapiens | Human lincRNA | BodyMapLinc | TCONS_00021728 | | -1.1607200 | -0.3152850	n373723	NA	NA
n374284	chr14:50320357-50331183	#NAME?	0.00705	down	n374284 | NULL | lncRNA | Homo sapiens | Human lincRNA | BodyMapLinc | TCONS_00022740 | | -1.0938500 | -0.1272922	n374284	NA	NA
n374323	chr14:77507349-77552800	inf	0.0234	up	n374323 | NULL | lncRNA | Homo sapiens | Human lincRNA | BodyMapLinc | TCONS_00022802 | | -0.8748170 | -0.2068666	n374323	NA	NA
n374392	chr14:38080455-38510646	#NAME?	0.02275	down	n374392 | NULL | lncRNA | Homo sapiens | Human lincRNA | BodyMapLinc | TCONS_00022970 | | 3.4837900 | -0.2243275	n374392	NA	NA
n374401	chr14:50320357-50331183	1.06204	0.03035	up	n374401 | NULL | lncRNA | Homo sapiens | Human lincRNA | BodyMapLinc | TCONS_00022987 | | -1.3499100 | -0.1321344	n374401	NA	NA
n374988	chr15:80481447-80696455	#NAME?	0.01975	down	n374988 | NULL | lncRNA | Homo sapiens | Human lincRNA | BodyMapLinc | TCONS_00024187 | | -1.1575100 | -0.2114163	n374988	NA	NA
n375004	chr16:56677384-56678852	#NAME?	0.04295	down	n375004 | NULL | lncRNA | Homo sapiens | Human lincRNA | BodyMapLinc | TCONS_00024226 | | -0.6655700 | -0.2217061	n375004	NA	NA
n375457	chr17:79885704-79888628	-2.0755	0.0079	down	n375457 | NULL | lncRNA | Homo sapiens | Human lincRNA | BodyMapLinc | TCONS_00025107 | | -0.6191440 | -0.0861398	n375457	NA	NA
n375563	chr17:14276847-14326620	inf	0.00365	up	n375563 | NULL | lncRNA | Homo sapiens | Human lincRNA | BodyMapLinc | TCONS_00025313 | | -0.8671150 | -0.1717186	n375563	NA	NA
n375599	chr17:38673266-38683254	#NAME?	0.0064	down	n375599 | NULL | lncRNA | Homo sapiens | Human lincRNA | BodyMapLinc | TCONS_00025383 | | -0.4099340 | -0.2402809	n375599	NA	NA
n375624	chr17:63096773-63115696	11.23	0.0443	up	n375624 | NULL | lncRNA | Homo sapiens | Human lincRNA | BodyMapLinc | TCONS_00025460 | | 0.4619140 | -0.2076752	n375624	NA	NA
n375817	chr17:63096773-63115696	1.94928	0.04675	up	n375817 | NULL | lncRNA | Homo sapiens | Human lincRNA | BodyMapLinc | TCONS_00025964 | | -1.0730500 | -0.0874281	n375817	NA	NA
n375926	chr18:12288321-12291290	inf	0.0461	up	n375926 | NULL | lncRNA | Homo sapiens | Human lincRNA | BodyMapLinc | TCONS_00026289 | | -0.7780340 | -0.2854165	n375926	NA	NA
n376065	chr18:59238574-59274234	2.48598	0.03415	up	n376065 | NULL | lncRNA | Homo sapiens | Human lincRNA | BodyMapLinc | TCONS_00026540 | | -0.5784530 | -0.1274637	n376065	NA	NA
n376873	chr20:61197336-61206183	#NAME?	0.00485	down	n376873 | NULL | lncRNA | Homo sapiens | Human lincRNA | BodyMapLinc | TCONS_00028462 | | -1.0910400 | -0.2054810	n376873	NA	NA
n377189	chr21:46707964-46730404	-13.6398	0.03055	down	n377189 | NULL | lncRNA | Homo sapiens | Human lincRNA | BodyMapLinc | TCONS_00029058 | | -1.1290300 | -0.1748655	n377189	NA	NA
n377200	chr21:9826393-9827720	-0.80163	0.02785	down	n377200 | NULL | lncRNA | Homo sapiens | Human lincRNA | BodyMapLinc | TCONS_00029072 | | -1.2819800 | -0.2076560	n377200	NA	NA
n377254	chr21:9825743-9826389	0.613346	0.04865	up	n377254 | NULL | lncRNA | Homo sapiens | Human lincRNA | BodyMapLinc | TCONS_00029193 | | -1.3251900 | -1.0000000	n377254	NA	hsa-mir-3687
n377470	chr22:47596305-47604489	inf	0.00705	up	n377470 | NULL | lncRNA | Homo sapiens | Human lincRNA | BodyMapLinc | TCONS_00029617 | | -0.5833530 | -0.1255548	n377470	NA	NA
n377765	chr12:6548166-6560884	-10.9798	0.0348	down	n377765 | NULL | lncRNA | Homo sapiens | | EnsemblNoncode | ENST00000399492 | | -1.1678000 | -0.2895567	n377765	NM_001242	NA
n378194	chr4:53578482-53586827	10.4412	0.0173	up	n378194 | NULL | lncRNA | Homo sapiens | | EnsemblNoncode | ENST00000425653 | | -1.0200900 | -0.2892545	n378194	NA	NA
n378887	chr16:29938656-29940791	inf	0.0006	up	n378887 | NULL | lncRNA | Homo sapiens | | EnsemblNoncode | ENST00000450909 | | 1.1647800 | -0.2282065	n378887	NA	NA
n379054	chr21:26931715-26951344	10.0923	0.03945	up	n379054 | NULL | lncRNA | Homo sapiens | | EnsemblNoncode | ENST00000456917 | | 1.8698900 | -0.4057204	n379054	NA	ggo-mir-155
n379405	chr19:23581790-23598903	13.8926	0.03455	up	n379405 | NULL | lncRNA | Homo sapiens | | EnsemblNoncode | ENST00000499882 | | 0.1029170 | -0.2856709	n379405	NA	NA
n380061	chr5:133842242-133847870	#NAME?	0.0409	down	n380061 | NULL | lncRNA | Homo sapiens | | EnsemblNoncode | ENST00000515627 | | -1.0781500 | -0.1996483	n380061	NA	NA
n380094	chr5:169758396-169762104	#NAME?	0.0433	down	n380094 | NULL | lncRNA | Homo sapiens | | EnsemblNoncode | ENST00000518357 | | 2.0606800 | -0.1527603	n380094	NA	NA
n380138	chr8:23583843-23600555	#NAME?	0.0249	down	n380138 | NULL | lncRNA | Homo sapiens | | EnsemblNoncode | ENST00000520375 | | -0.9935260 | -0.2022321	n380138	NA	n380138:235-346
n381092	chr1:28879528-28909495	9.51304	0.0238	up	n381092 | NULL | lncRNA | Homo sapiens | | UCSCGeneNoncode | uc001bqm.2 | | 0.1578390 | -0.2405417	n381092	NM_017846	NA
n383542	chr19:52188615-52215296	-1.17691	0.03165	down	n383542 | NULL | lncRNA | Homo sapiens | | UCSCGeneNoncode | uc002pxk.3 | | 3.7381600 | -0.1198001	n383542	NA	NA
n384770	chr5:167975499-167979974	-1.35548	0.0461	down	n384770 | NULL | lncRNA | Homo sapiens | | UCSCGeneNoncode | uc003lzy.3 | | 1.2024400 | -0.3897122	n384770	NA	NA
n385168	chr7:55840871-55846745	1.03585	0.036	up	n385168 | NULL | lncRNA | Homo sapiens | | UCSCGeneNoncode | uc003tqy.2 | | -1.0922600 | -0.3271285	n385168	NA	NA
n386143	chr15:100348034-100379411	#NAME?	0.0063	down	n386143 | NULL | lncRNA | Homo sapiens | | UCSCGeneNoncode | uc010box.2 | | -1.0350500 | -0.2978511	n386143	NA	NA
n386454	chr7:100893615-100895601	1.81807	0.0348	up	n386454 | NULL | lncRNA | Homo sapiens | | UCSCGeneNoncode | uc010lhv.1 | | 0.4234600 | -0.2659574	n386454	NA	NA
n386868	chr15:78285575-78286567	#NAME?	0.0137	down	n386868 | NULL | lncRNA | Homo sapiens | | UCSCGeneNoncode | uc010umr.1 | | -0.7105890 | -0.1391985	n386868	NA	n386868:255-327
n387106	chr19:58336668-58338830	#NAME?	0.00065	down	n387106 | NULL | lncRNA | Homo sapiens | | UCSCGeneNoncode | uc010yhi.1 | | 1.0040500 | -0.2550218	n387106	NA	NA
n387182	chr2:243030843-243102469	inf	0.0224	up	n387182 | NULL | lncRNA | Homo sapiens | | UCSCGeneNoncode | uc010zph.1 | | 0.5238740 | -0.2022942	n387182	NA	NA
n387356	chr5:70422488-70585523	inf	0.0064	up	n387356 | NULL | lncRNA | Homo sapiens | | UCSCGeneNoncode | uc011crw.1 | | 1.5478400 | -0.1748457	n387356	NA	NA
n387639	chr7:92167788-92169077	inf	0.002	up	n387639 | NULL | lncRNA | Homo sapiens | | UCSCGeneNoncode | uc011khv.1 | | -0.1643290 | -0.3152585	n387639	NA	NA
n405458	chr12:93771700-93797024	-2.06556	0.04125	down	n405458 | NR_002212 | lncRNA | Homo sapiens | | RefGeneNoncode | NR_002212 | | 2.0214400 | -0.3010525	n405458	NA	n405458:878-944
n405864	chr7:6012869-6048737	3.37119	0.02395	up	n405864 | NR_003085 | lncRNA | Homo sapiens | | RefGeneNoncode | NR_003085 | | 8.6654600 | -0.2917674	n405864	NA	NA
n405896	chr4:119437494-119475359	#NAME?	0.00435	down	n405896 | NR_003135 | lncRNA | Homo sapiens | | RefGeneNoncode | NR_003135 | | 7.1376700 | -0.1667953	n405896	NA	NA
n405968	chr4:83343716-83351378	-3.70983	0.00505	down	n405968 | NR_003249 | lncRNA | Homo sapiens | | RefGeneNoncode | NR_003249 | | 3.2500400 | -0.3287940	n405968	NA	n405968:249-323
n405971	chr22:20748479-20762752	1.41493	0.0041	up	n405971 | NR_003253 | lncRNA | Homo sapiens | | RefGeneNoncode | NR_003253 | | 8.2630100 | -0.1428708	n405971	NA	NA
n405975	chr14:74751979-74769767	-13.4296	0.03	down	n405975 | NR_003256 | lncRNA | Homo sapiens | | RefGeneNoncode | NR_003256 | | 3.9908500 | -0.1922757	n405975	NA	NA
n406245	chr2:96676298-96700727	inf	0.001	up	n406245 | NR_003698 | lncRNA | Homo sapiens | | RefGeneNoncode | NR_003698 | | 1.2716800 | -0.1251368	n406245	NM_207328	NA
n406639	chr9:120466459-120479768	-12.1438	0.0466	down	n406639 | NR_024168 | lncRNA | Homo sapiens | | RefGeneNoncode | NR_024168 | | 6.0081600 | -0.2357121	n406639	NA	NA
n406939	chr17:43325302-43394414	-9.2121	0.04255	down	n406939 | NR_024434 | lncRNA | Homo sapiens | | RefGeneNoncode | NR_024434 | | -1.0008900 | -0.1169170	n406939	NM_003954	NA
n407036	chr9:101978706-101984246	1.66266	0.04525	up	n407036 | NR_024532 | lncRNA | Homo sapiens | | RefGeneNoncode | NR_024532 | | 6.4576200 | -0.2651285	n407036	NA	n407036:163-274
n407040	chr1:110162458-110226619	11.7186	0.0228	up	n407040 | NR_024538 | lncRNA | Homo sapiens | | RefGeneNoncode | NR_024538 | | 4.7678300 | -0.1823067	n407040	NA	NA
n407103	chr8:49623350-49647870	-9.91429	0.0427	down	n407103 | NR_024605 | lncRNA | Homo sapiens | | RefGeneNoncode | NR_024605 | | 2.4955600 | -0.3883124	n407103	NA	NA
n407133	chrX:23851464-23926057	13.2904	0.0238	up	n407133 | NR_026545 | lncRNA | Homo sapiens | | RefGeneNoncode | NR_026545 | | 3.6700600 | -0.2188689	n407133	NA	NA
n407212	chr1:156252703-156262234	10.9912	0.04455	up	n407212 | NR_026678 | lncRNA | Homo sapiens | | RefGeneNoncode | NR_026678 | | 9.5707900 | -0.1662487	n407212	NA	NA
n407842	chr1:170501262-170522974	13.0926	0.04655	up	n407842 | NR_027397 | lncRNA | Homo sapiens | | RefGeneNoncode | NR_027397 | | 7.0178400 | -0.3486291	n407842	NA	NA
n407957	chr8:42704779-42751866	2.07764	0.03535	up	n407957 | NR_027669 | lncRNA | Homo sapiens | | RefGeneNoncode | NR_027669 | | 2.3145000 | -0.3730716	n407957	NA	ppy-mir-1268
n407962	chr17:41196311-41277500	-3.18734	0.04705	down	n407962 | NR_027676 | lncRNA | Homo sapiens | | RefGeneNoncode | NR_027676 | | 21.1797000 | -0.4484046	n407962	NA	NA
n407996	chr12:14927269-14930936	13.8083	0.01065	up	n407996 | NR_027716 | lncRNA | Homo sapiens | | RefGeneNoncode | NR_027716 | | 2.1001400 | -0.2888608	n407996	NA	NA
n408045	chr22:36536370-36562225	-2.26332	0.02935	down	n408045 | NR_027833 | lncRNA | Homo sapiens | | RefGeneNoncode | NR_027833 | | 4.6755900 | -0.2129944	n408045	NA	NA
n408115	chr9:131857072-131873070	-1.30739	0.036	down	n408115 | NR_028048 | lncRNA | Homo sapiens | | RefGeneNoncode | NR_028048 | | 7.2982300 | -0.0620811	n408115	NA	NA
n408238	chr20:18118498-18169031	-2.01793	0.02085	down	n408238 | NR_028402 | lncRNA | Homo sapiens | | RefGeneNoncode | NR_028402 | | 11.8013000 | -0.2415566	n408238	NA	NA
n408346	chr12:57623355-57634527	#NAME?	0.04515	down	n408346 | NR_029417 | lncRNA | Homo sapiens | | RefGeneNoncode | NR_029417 | | 8.7196300 | -0.1132558	n408346	NA	n408346:1768-1854
n409264	chr7:11013498-11209250	-1.13222	0.04605	down	n409264 | NR_033436 | lncRNA | Homo sapiens | | RefGeneNoncode | NR_033436 | | 5.7379500 | -0.1405007	n409264	NA	NA
n409342	chr3:169490852-169507504	11.5406	0.03565	up	n409342 | NR_033702 | lncRNA | Homo sapiens | | RefGeneNoncode | NR_033702 | | 4.2999400 | -0.3888907	n409342	NA	n409342:591-696
n410027	chr4:15606006-15657035	14.2622	0.0224	up	n410027 | NR_036464 | lncRNA | Homo sapiens | | RefGeneNoncode | NR_036464 | | 8.9697800 | -0.3612971	n410027	NA	NA
n410134	chr9:32972603-33001639	-2.62615	0.0408	down	n410134 | NR_036577 | lncRNA | Homo sapiens | | RefGeneNoncode | NR_036577 | | 4.3627900 | -0.2395573	n410134	NA	NA
n410151	chr4:150999425-151179083	1.80542	0.02875	up	n410151 | NR_036614 | lncRNA | Homo sapiens | | RefGeneNoncode | NR_036614 | | 8.4366800 | -0.1876477	n410151	NA	n410151:1119-1184
n410164	chr1:54317391-54355487	12.8623	0.0097	up	n410164 | NR_036639 | lncRNA | Homo sapiens | | RefGeneNoncode | NR_036639 | | 4.2482300 | -0.2296436	n410164	NA	NA
n410533	chr17:79476996-79479892	-1.49115	0.02505	down	n410533 | NR_037688 | lncRNA | Homo sapiens | | RefGeneNoncode | NR_037688 | | 14.2261000 | -0.1383569	n410533	NA	NA
n410556	chr10:17686123-17758823	-12.8199	0.0219	down	n410556 | NR_037774 | lncRNA | Homo sapiens | | RefGeneNoncode | NR_037774 | | 7.9141600 | -0.3805890	n410556	NA	NA
n410787	chr12:95611521-95696566	-13.4512	0.0287	down	n410787 | NR_038241 | lncRNA | Homo sapiens | | RefGeneNoncode | NR_038241 | | 13.7091000 | -0.3947910	n410787	NA	NA
n411026	chr1:159930964-159992679	inf	0.0019	up	n411026 | NR_038849 | lncRNA | Homo sapiens | | RefGeneNoncode | NR_038849 | | -0.5852120 | -0.2524059	n411026	NA	NA
n411647	chr18:33709836-33754684	-1.20102	0.04895	down	n411647 | NR_040110 | lncRNA | Homo sapiens | | RefGeneNoncode | NR_040110 | | 11.7232000 | -0.1573781	n411647	NA	n411647:2188-2255
